# Supplementary material for: DHX15-independent roles for TFIP11 in U6 snRNA modification, U4/U6.U5 tri-snRNP assembly and pre-mRNA splicing fidelity
Source: Nat Commun. 2021 Nov 17;12:6648. doi: 10.1038/s41467-021-26932-2 (PMC8599867; doi:10.1038/s41467-021-26932-2)
Supplement: Supplementary file 3 — Supplementary Data 1 [file 41467_2021_26932_MOESM3_ESM.xlsx]

## Sheet: Table_S1
Gene	baseMean	log2FoldChange	lfcSE	stat	pvalue	padj
SNORD52	711.848	0.900376	0.197809	4.55175	5.32017e-06	0.000658071
SNORD42A	4405.46	0.737833	0.165366	4.46183	8.12629e-06	0.000908469
SNORD37	770.318	0.866908	0.213233	4.06554	4.79223e-05	0.00399474
SNORD111B	462.259	0.959315	0.251606	3.81277	0.000137418	0.00924435
SNORD5	1651.33	1.06311	0.278699	3.81454	0.000136439	0.00924435
SNORD18C	783.384	0.923852	0.244587	3.77719	0.000158609	0.0103964
SNORD24	6550.97	0.726184	0.199565	3.63884	0.000273873	0.013818
SNORD83A	2676	0.827976	0.231232	3.58072	0.000342644	0.0169531
RNU6ATAC	3124.82	0.716175	0.200396	3.5738	0.000351832	0.0172962
SNORD36C	355.608	1.14117	0.321327	3.55144	0.000383133	0.018364
SNORD21	3929.76	0.720852	0.203438	3.54334	0.000395087	0.0187032
SNORD83B	421.093	0.671641	0.194649	3.45053	0.000559483	0.0240767
SNORD11B	599.961	0.701548	0.206482	3.39763	0.000679726	0.0272923
SNORD15B	370.44	0.675517	0.198742	3.39897	0.000676412	0.0272923
SNORD78	11655.3	0.715644	0.21327	3.35558	0.000791988	0.0306755
SNORD96A	465.709	0.981805	0.293727	3.34258	0.000830036	0.0316307
SNORD4A	245.872	1.06533	0.321783	3.31071	0.000930601	0.0343114
SNORD38B	243.311	0.973176	0.295585	3.29237	0.000993477	0.0359386
SNORD11	2025.04	0.672212	0.206185	3.26023	0.00111321	0.0397078
SNORD33	3336.16	0.60075	0.186168	3.22693	0.00125126	0.042839
SNORD72	202.947	0.882766	0.274803	3.21236	0.00131649	0.0444612
SNORD19	2354.14	0.556646	0.175379	3.17396	0.00150374	0.0493491
SNORD43	4652.5	0.53913	0.170013	3.1711	0.00151863	0.0493491
SNORD58B	742.816	0.764402	0.241176	3.16948	0.00152712	0.0494155
SNORD12	10261.2	0.676373	0.213765	3.1641	0.00155566	0.0500213
SCARNA15	256.98	1.55439	0.493744	3.14817	0.00164295	0.0518966
SNORD35B	792.774	0.681656	0.218526	3.11933	0.00181264	0.0545142
SNORD42B	4774.2	0.640304	0.207056	3.09243	0.00198526	0.0587836
SNORD18B	3349.82	0.828199	0.268367	3.08607	0.00202823	0.0598249
SNORD45A	1437.96	0.755378	0.251932	2.99834	0.00271455	0.0733024
SNORD14A	131.058	0.824003	0.275057	2.99576	0.00273766	0.0736671
SNORD53	143.04	0.889643	0.298539	2.97999	0.0028826	0.076887
SNORD38A	2712.43	0.483887	0.162485	2.97804	0.00290099	0.0769817
SNORD91A	1266.74	0.51036	0.171895	2.96902	0.00298751	0.0787328
RN7SK	14914.7	0.688744	0.23283	2.95814	0.003095	0.0810087
SNORD91B	708.089	0.774749	0.262854	2.94744	0.00320412	0.0825609
SNORD15A	74.8112	0.880805	0.299166	2.9442	0.0032379	0.0827716
SNORD45C	1011.57	0.793545	0.270929	2.92898	0.00340079	0.0863599
RNU4ATAC	949.626	0.499815	0.17215	2.90338	0.00369158	0.0898754
SNORD58A	1640.61	0.60161	0.208983	2.87875	0.00399259	0.0953868
SNORD14E	910.363	0.662563	0.235473	2.81375	0.00489676	0.110451
SNORD117	2000.13	0.59953	0.214279	2.7979	0.00514364	0.11467
SCARNA2	150.858	0.745233	0.269446	2.7658	0.00567841	0.120631
SNORD6	1422.56	0.534481	0.193217	2.76622	0.00567107	0.120631
SCARNA9	1106.93	0.485142	0.176265	2.75235	0.00591699	0.122974
SNORD34	8351.25	0.500327	0.182575	2.7404	0.00613649	0.127191
MIR3607	910.84	0.524456	0.192361	2.72641	0.00640265	0.129433
SNORD84	741.485	0.591632	0.218292	2.71028	0.00672273	0.133913
SNORD92	58.3462	0.863921	0.320628	2.69447	0.00705009	0.138634
SNORD60	939.087	0.512207	0.191289	2.67767	0.00741364	0.14249
SNORD127	965.486	0.58451	0.221502	2.63885	0.00831889	0.154102
SNORD45B	165.836	0.874456	0.333818	2.61956	0.00880426	0.159166
SNORD12C	12361.9	0.539043	0.20796	2.59205	0.00954068	0.166411
SNORD105B	719.561	0.486081	0.190499	2.55162	0.0107223	0.177219
SNORD13	508.598	0.523583	0.205798	2.54416	0.010954	0.180272
SNORD102	2160.22	0.481226	0.192056	2.50565	0.0122225	0.19447
SNORA52	28.1816	0.938152	0.381605	2.45844	0.0139543	0.213605
SNORD95	7766.58	0.455468	0.185459	2.4559	0.0140534	0.21384
SNORD32A	1470.83	0.432982	0.17691	2.44747	0.0143865	0.216297
RNU6-2	1792.43	0.382339	0.156789	2.43856	0.0147459	0.218736
RNU6-3P	1792.43	0.382339	0.156789	2.43856	0.0147459	0.218736
RNU6-9	1792.43	0.382339	0.156789	2.43856	0.0147459	0.218736
SNORD10	2364.56	0.458116	0.188916	2.42498	0.0153094	0.225681
SNORA3	1961.21	0.470665	0.195741	2.40453	0.0161932	0.23267
SNORA48	1369.15	0.50819	0.211383	2.40412	0.0162114	0.23267
SNORD100	199.027	0.522425	0.217529	2.40164	0.0163218	0.232769
SNORD63	1819.98	0.411518	0.171295	2.40239	0.0162881	0.232769
RNU6-1	1795.99	0.375814	0.157444	2.38697	0.016988	0.236875
RNU6-4P	1796.17	0.376071	0.157455	2.38844	0.0169201	0.236875
RNU6-5P	1796.17	0.376071	0.157455	2.38844	0.0169201	0.236875
RNU6-6P	1795.99	0.375814	0.157444	2.38697	0.016988	0.236875
SNORA10	908.308	0.490203	0.205731	2.38274	0.0171843	0.237026
SNORD70	2808.7	0.571248	0.241453	2.36587	0.0179876	0.242437
SNORA73B	1324.25	0.548734	0.232555	2.35959	0.0182952	0.244436
SNORA7B	123.253	0.589101	0.252098	2.3368	0.0194497	0.254106
SNORA36A	310.217	0.577318	0.24866	2.32171	0.0202483	0.261647
SNORD99	2937.82	0.446829	0.194402	2.29847	0.0215348	0.270725
SNORD4B	422.765	0.44193	0.193245	2.28689	0.022202	0.273929
SNORA8	693.033	0.526623	0.231234	2.27744	0.0227598	0.276616
SNORA72	3035.82	0.535299	0.237222	2.25653	0.0240373	0.282778
SCARNA4	591.14	0.445099	0.197629	2.2522	0.0243099	0.283764
SNORD90	211.511	0.494692	0.219924	2.24938	0.0244886	0.284951
SNORA40	709.676	0.432996	0.192775	2.24612	0.0246963	0.285235
SNORA71B	634.863	0.495386	0.221584	2.23566	0.0253739	0.289266
SNORD111	507.241	0.565848	0.252986	2.23668	0.0253073	0.289266
SNORA21	957.661	0.472754	0.212898	2.22057	0.0263801	0.293202
SNORD119	3185.48	0.37819	0.171328	2.20741	0.0272856	0.299167
SNORD2	1436.4	0.382493	0.174529	2.19157	0.0284104	0.305154
SNORA38	90.4155	0.596004	0.273564	2.17866	0.0293566	0.310181
SNORD3A	17175.3	0.372651	0.171801	2.16908	0.0300766	0.314919
SNORA45	2068.06	0.433042	0.201427	2.14987	0.0315656	0.319375
RNU6-30P	68.6593	0.633382	0.295712	2.14188	0.0322028	0.321148
SNORD88A	1513.81	0.382594	0.178708	2.1409	0.0322824	0.321322
SNORD73A	437.727	0.38596	0.180626	2.1368	0.0326145	0.323123
SNORA49	108.552	0.585581	0.274197	2.13562	0.0327105	0.32327
SNORD1B	3810.74	0.375865	0.177148	2.12176	0.0338581	0.327851
SNORD69	1161.29	0.388464	0.184234	2.10854	0.0349844	0.334293
SNORD46	960.89	0.369954	0.178314	2.07474	0.038011	0.350966
SNORD14B	374.599	0.507957	0.246564	2.06015	0.0393846	0.357444
SNORA19	895.032	0.466601	0.227775	2.04852	0.0405093	0.360412
SNORA23	250.276	0.537342	0.262157	2.04969	0.0403945	0.360412
SNORD121B	92.6994	0.581493	0.284218	2.04594	0.0407624	0.361097
SNORA7A	922.53	0.383513	0.188572	2.03378	0.0419738	0.366647
SNORD36A	107.836	0.529584	0.261823	2.02268	0.0431064	0.371442
SNORA53	46.3874	0.68999	0.341272	2.02182	0.043195	0.371449
SNORD18A	957.444	0.402514	0.19932	2.01944	0.0434418	0.371825
U3	27.3814	0.778156	0.386864	2.01145	0.044278	0.373562
SNORD14C	170.315	0.524131	0.260933	2.00868	0.044571	0.374471
SNORD116-17	15.469	0.88772	0.443545	2.00142	0.0453472	0.376372
SNORD116-19	15.469	0.88772	0.443545	2.00142	0.0453472	0.376372
SNORD59A	15382.3	0.4338	0.21747	1.99476	0.0460696	0.380309
SNORA32	682.179	0.342231	0.172369	1.98546	0.0470932	0.385852
SNORA4	1806.05	0.435231	0.220137	1.97709	0.0480313	0.389628
RNU6-216P	69.7656	0.588945	0.298398	1.97369	0.0484169	0.390031
SNORD88C	1807.45	0.382183	0.193704	1.97303	0.0484921	0.390205
SNORD82	531.432	0.529048	0.269502	1.96306	0.0496393	0.393268
SNORA18	720.715	0.396488	0.207029	1.91513	0.0554754	0.41547
SNORA74A	104.271	0.54412	0.284433	1.913	0.0557484	0.416294
RNU2-3P	173.999	0.561922	0.30359	1.85093	0.0641802	0.448268
SNORD126	169.459	0.446813	0.244894	1.82452	0.0680741	0.45956
SNORD58C	107.507	0.473997	0.260829	1.81727	0.0691752	0.463728
SNORA71A	29.6108	0.682745	0.380007	1.79666	0.0723889	0.476443
SNORA25	1674.45	0.417849	0.232988	1.79344	0.0729029	0.477753
SNORD53_SNORD92	54.7814	0.559127	0.313479	1.78362	0.0744856	0.480726
SNORD68	229.174	0.4103	0.230947	1.7766	0.0756341	0.482962
RNU1-1	1661.65	0.29994	0.170628	1.75786	0.0787707	0.491166
RNU1-2	1661.84	0.300221	0.170659	1.75919	0.0785449	0.491166
RNU1-3	1661.65	0.29994	0.170628	1.75786	0.0787707	0.491166
RNU1-4	1661.65	0.29994	0.170628	1.75786	0.0787707	0.491166
RNVU1-18	1661.84	0.300221	0.170659	1.75919	0.0785449	0.491166
RNU1-27P	1662.79	0.298437	0.170551	1.74983	0.0801469	0.495683
RNU1-28P	1662.79	0.298437	0.170551	1.74983	0.0801469	0.495683
RNU5E-1	145.739	0.404949	0.231838	1.74669	0.0806916	0.496559
SNORD71	97.0924	0.517525	0.296605	1.74483	0.0810149	0.497043
SNORA68	1470.48	0.333425	0.192316	1.73373	0.0829658	0.504972
SNORA64	721.852	0.34873	0.201493	1.73073	0.0834999	0.506325
SNORD125	398.384	0.350869	0.202827	1.72989	0.0836503	0.506325
SNORD66	93.5429	0.466627	0.270674	1.72395	0.0847177	0.508414
SNORA6	935.792	0.451881	0.262419	1.72198	0.0850726	0.508909
SNORA77	194.753	0.406785	0.239266	1.70014	0.0891052	0.522038
SNORA41	79.5936	0.468643	0.278493	1.68278	0.0924171	0.531196
SNORA33	1721.94	0.374341	0.222713	1.68082	0.0927972	0.532283
SNORD98	25.5708	0.675572	0.402886	1.67683	0.0935757	0.53435
SNORD104	90.7047	0.437443	0.261552	1.67249	0.0944277	0.53642
SNORD61	19.3926	0.717735	0.430503	1.6672	0.0954745	0.54016
SNORD16	85.4542	0.462135	0.280841	1.64554	0.0998588	0.55214
SCARNA22	238.978	0.380724	0.232557	1.63712	0.101605	0.557372
RNU2-59P	2718.56	0.310479	0.18995	1.63453	0.102148	0.558356
SNORA20	1126.63	0.34024	0.214278	1.58784	0.112322	0.584901
RNVU1-6	16.4472	-0.689592	0.446453	-1.5446	0.122443	0.607775
SNORA70	753.797	0.346234	0.225389	1.53617	0.124497	0.611026
SNORA71D	78.4411	0.485515	0.317337	1.52997	0.126025	0.614153
SNORA42	128.658	0.415536	0.272704	1.52376	0.127568	0.615576
SNORA27	269.695	0.372002	0.246852	1.50698	0.131815	0.62117
RNU2-50P	25.732	0.630221	0.421064	1.49674	0.134462	0.623909
SNORA13	124.648	0.399476	0.267849	1.49142	0.13585	0.625139
SNORD101	283.071	0.364552	0.244454	1.49129	0.135885	0.625139
SNORD93	34.1557	0.606544	0.407926	1.4869	0.137042	0.628054
RNU2-68P	1071.27	0.424342	0.286807	1.47954	0.138997	0.630368
RNU2-2P	4379.24	0.27389	0.186215	1.47083	0.141338	0.634985
RNU7-1	124.942	-0.35632	0.2433	-1.46453	0.14305	0.638261
SNORD41	915.919	0.316813	0.217716	1.45516	0.145624	0.639993
SNORA63	817.99	0.266195	0.186787	1.42513	0.154121	0.657257
SNORA22	66.7648	0.421311	0.298318	1.41229	0.157866	0.66283
SNORD54	225.686	0.427191	0.306349	1.39446	0.163179	0.669303
RNU2-70P	217.13	0.349197	0.250571	1.3936	0.163437	0.669482
SNORD103A	422.536	0.30775	0.221991	1.38631	0.165651	0.672636
SNORD103B	422.536	0.30775	0.221991	1.38631	0.165651	0.672636
SNORD116-26	79.436	0.381717	0.277179	1.37715	0.168467	0.677489
SNORA24	136.836	0.363513	0.264101	1.37642	0.168692	0.677594
SNORD55	3415.35	0.244437	0.181952	1.34341	0.179138	0.696315
SNORD85	504.276	0.247	0.184136	1.3414	0.179791	0.696725
RNU2-6P	986.828	0.34434	0.256938	1.34017	0.180192	0.697572
SNORA56	284.691	0.279769	0.211462	1.32302	0.185827	0.706548
snoU2-30	94.4688	0.38671	0.293344	1.31828	0.18741	0.710102
SNORD17	94.4624	0.378886	0.288278	1.31431	0.188743	0.713039
SNORD121A	28.2989	0.520902	0.400588	1.30034	0.193483	0.720955
SNORD110	413.999	0.316264	0.245058	1.29057	0.196853	0.728468
SNORA46	64.8968	0.41572	0.325454	1.27735	0.201477	0.730903
SNORA51	490.917	0.247524	0.197341	1.2543	0.209733	0.742657
RNU6-386P	21.6064	0.50816	0.408552	1.24381	0.21357	0.74381
SNORD3C	127.694	0.57979	0.469954	1.23372	0.217308	0.747905
SCARNA1	159.088	0.326496	0.26695	1.22306	0.221307	0.750504
RNU1-34P	52.3076	0.387356	0.331043	1.17011	0.241958	0.766472
SNORA81	1088.78	0.19163	0.164487	1.16502	0.244011	0.768171
SNORA84	81.2086	0.33272	0.285828	1.16406	0.2444	0.768171
SNORD116-23	26.7059	0.448244	0.385266	1.16347	0.244639	0.768171
SNORD48	31.1167	0.416385	0.36964	1.12646	0.259971	0.784701
SNORD116-11	21.8755	0.470391	0.422345	1.11376	0.265382	0.786708
SNORD105	2855.92	0.244686	0.219919	1.11262	0.26587	0.787272
SNORD67	100.052	0.300974	0.272359	1.10506	0.269133	0.791224
SNORA80B	98.0218	0.315133	0.286036	1.10172	0.270581	0.791998
U8	130.866	0.275851	0.252293	1.09337	0.27423	0.795111
SNORD116-29	96.0561	0.293867	0.270675	1.08568	0.27762	0.7992
RNU2-61P	2221.93	0.247774	0.229023	1.08187	0.279308	0.801367
SNORA37	111.789	0.290757	0.269134	1.08034	0.279991	0.801367
SNORD12B	8466.46	0.15931	0.148104	1.07566	0.282078	0.803886
SNORA58	140.545	0.244038	0.235482	1.03633	0.300047	0.818009
SNORA66	113.637	0.255373	0.247554	1.03159	0.302266	0.818819
SNORD36B	66.3182	0.313644	0.305623	1.02624	0.304776	0.822067
SCARNA8	96.5529	0.280254	0.275782	1.01622	0.309526	0.825114
RNU5A-8P	61.8446	-0.305153	0.309401	-0.986268	0.324002	0.839449
SCARNA12	71.9518	0.326896	0.337296	0.969165	0.332463	0.843147
SNORD116-3	456.289	0.176596	0.182221	0.969131	0.33248	0.843147
SNORD116-9	456.289	0.176596	0.182221	0.969131	0.33248	0.843147
SNORA14B	686.095	0.180523	0.186925	0.96575	0.33417	0.843207
SCARNA13	138.109	0.226867	0.240826	0.942037	0.346174	0.847835
SNORA9	52.4312	0.290854	0.313576	0.92754	0.353646	0.851853
SNORD51	953.775	0.202759	0.222575	0.910969	0.362312	0.854977
RNU6-7	214.794	0.224706	0.248779	0.903234	0.366402	0.856479
RNU6-8	214.794	0.224706	0.248779	0.903234	0.366402	0.856479
SNORA5A	115.549	0.247862	0.275463	0.899802	0.368226	0.856816
SCARNA5	35.3651	0.311679	0.355872	0.875819	0.381129	0.864758
SNORD8	43.523	0.290478	0.339143	0.856506	0.391718	0.869237
SNORA54	707.221	0.152162	0.17954	0.847511	0.39671	0.870943
SNORD23	25.3299	0.343209	0.404448	0.848587	0.396111	0.870943
RNU5E-6P	138.164	-0.205647	0.246646	-0.833773	0.404409	0.873931
SNORD116-8	458.412	0.157065	0.189345	0.829516	0.406813	0.875132
SNORA2A	121.257	0.207782	0.250937	0.828026	0.407656	0.875717
SNORA12	30.23	0.326431	0.404735	0.80653	0.419938	0.879564
RNU5D-1	388.501	-0.1457	0.181011	-0.804925	0.420863	0.879921
SNORD89	75.8625	0.222732	0.279854	0.795887	0.426098	0.882697
RNU105B	14.9191	0.349352	0.450398	0.775651	0.437955	0.887725
SNORA30	197.536	0.192382	0.247378	0.777686	0.436754	0.887725
SNORA15	97.9849	0.197819	0.258453	0.765396	0.444036	0.890347
SNORA28	17.0258	0.333101	0.441609	0.754289	0.450676	0.893534
RNU2-37P	4712.07	0.319202	0.431714	0.739383	0.459674	0.894279
SNORA50	86.7492	0.216356	0.289106	0.748362	0.454242	0.894279
RNVU1-15	18.9139	-0.299398	0.420018	-0.712822	0.475956	0.902598
SNORA71C	25.4543	0.284507	0.404584	0.70321	0.481925	0.904745
RNU1-146P	16.3264	-0.320146	0.459083	-0.697361	0.485577	0.905178
SNORA38B	102.204	0.189884	0.275206	0.68997	0.490213	0.905454
SCARNA7	71.3139	0.200894	0.296011	0.678671	0.497347	0.907769
RNVU1-14	20.1567	-0.284983	0.428387	-0.665247	0.505893	0.909338
SCARNA18	121.879	0.172369	0.261904	0.658139	0.510449	0.909338
SNORA1	195.153	0.138134	0.21393	0.645699	0.518474	0.913434
SNORD124	16.8044	0.27988	0.43429	0.644455	0.51928	0.913584
SNORA62	171.035	0.139567	0.220019	0.634341	0.525858	0.915507
SCARNA11	32.7522	0.23848	0.379355	0.628645	0.529581	0.916838
SNORD116-18	24.202	0.244477	0.400112	0.611021	0.541186	0.921482
SNORD14D	46.3339	-0.218801	0.3713	-0.589284	0.555671	0.925997
SNORD116-5	116.325	0.167876	0.286569	0.585815	0.558	0.926256
SNORD116-7	116.325	0.167876	0.286569	0.585815	0.558	0.926256
SNORA57	82.7291	0.159113	0.277046	0.57432	0.565751	0.929313
RNVU1-7	507.551	0.104599	0.19292	0.542187	0.58769	0.935046
RNVU1-9	507.551	0.104599	0.19292	0.542187	0.58769	0.935046
SNORD116-24	17.9528	0.242361	0.439787	0.551087	0.581574	0.935046
RNU5A-1	160.7	0.122495	0.227941	0.537398	0.590993	0.935128
RNU2-7P	548.203	-0.16988	0.319448	-0.53179	0.594871	0.936385
SNORD116-25	33.2038	0.212809	0.401905	0.529502	0.596458	0.937239
SNORA36B	88.0426	0.146322	0.292151	0.500845	0.61648	0.938355
SNORD116-15	50.1126	-0.16734	0.328494	-0.509417	0.61046	0.938355
SNORA80	15.8738	0.20039	0.446454	0.448848	0.653541	0.947085
SNORD109B	16.8619	-0.195595	0.437069	-0.447516	0.654503	0.947295
SCARNA23	42.4084	-0.152105	0.344767	-0.441182	0.659081	0.95045
SNORA14A	20.8791	0.183567	0.431838	0.425084	0.670775	0.955456
SNORA26	54.8735	-0.12526	0.310325	-0.403642	0.686476	0.958164
SNORD20	7092.51	0.112722	0.285547	0.394758	0.693021	0.958231
snoU2_19	18.4103	0.180933	0.453513	0.398959	0.689924	0.958231
SNORD116-27	32.4677	0.141972	0.364999	0.388965	0.697302	0.959343
SNORD116-1	251.77	0.0792972	0.205937	0.385055	0.700196	0.959922
RNU5F-1	93.2203	-0.0983539	0.26059	-0.377427	0.705856	0.961494
SNORA34	85.0896	0.104589	0.280121	0.37337	0.708873	0.961584
RNU1-138P	29.8729	0.14365	0.404197	0.355397	0.722292	0.962178
SNORA59B	31.242	0.13627	0.375432	0.362969	0.716628	0.962178
SNORA65	85.9437	0.107896	0.295934	0.364597	0.715412	0.962178
SNORD97	50.1548	0.115834	0.321862	0.359887	0.718932	0.962178
SNORA79	139.897	0.0956475	0.269427	0.355004	0.722587	0.962236
SNORA55	24.3513	0.129593	0.396615	0.326748	0.743858	0.970016
SNORA31	21.321	0.129783	0.421589	0.307843	0.758201	0.974111
RNU4-2	141.478	0.0688127	0.234261	0.293743	0.768954	0.97533
SNORA74	28.2577	0.116085	0.392081	0.296075	0.767173	0.97533
SNORD118	45.6615	-0.0958609	0.329668	-0.29078	0.77122	0.97533
RNU1-52P	65.5276	-0.0889958	0.325581	-0.273345	0.784588	0.979649
SNORA5C	22.4848	0.0847611	0.410527	0.206469	0.836425	0.981603
SNORD3B-1	30.9047	0.068313	0.379344	0.180082	0.857088	0.983506
SNORD3B-2	26.3567	0.0651553	0.364638	0.178685	0.858185	0.983866
SNORD116-14	22.0713	0.0700717	0.417886	0.167681	0.866834	0.98431
RNU5E-4P	54.7837	-0.0509246	0.31506	-0.161635	0.871594	0.984861
RNU4-1	63.7808	-0.047268	0.29538	-0.160025	0.872862	0.98542
RNU1-130P	144.039	0.0444818	0.283058	0.157148	0.875129	0.985853
RNU6-11P	15.7658	0.0675076	0.459145	0.147029	0.883109	0.988789
RNU6-37P	15.7658	0.0675076	0.459145	0.147029	0.883109	0.988789
RNU2-5P	22.4366	-0.0472839	0.412776	-0.114551	0.908801	0.990291
RNU2-51P	25.4954	0.0417186	0.408804	0.10205	0.918717	0.991337
SNORA69	171.605	0.0201815	0.240481	0.0839213	0.933119	0.993427
RNU5B-1	240.818	-0.0170805	0.223705	-0.0763525	0.939139	0.993992
SNORA11	27.0947	0.0325086	0.417546	0.0778564	0.937942	0.993992
RNU1-120P	65.422	-0.0152039	0.318315	-0.0477638	0.961904	0.995413
RNU2-48P	225.349	0.0169874	0.339632	0.0500171	0.960109	0.995413
SCARNA20	21.0246	-0.0262527	0.419442	-0.0625896	0.950093	0.995413
SNORA75	336.971	0.00988584	0.206237	0.0479345	0.961768	0.995413
SCARNA3	30.7397	-0.0154365	0.368649	-0.0418731	0.9666	0.996149
SNORD19B	1341.75	0.00670813	0.168331	0.0398508	0.968212	0.997209
SNORA2B	61.2721	0.00278066	0.308273	0.00902012	0.992803	0.998936
RN7SKP1	0	NA	NA	NA	NA	NA
RN7SKP10	0.179965	0.0728263	0.231819	0.314151	0.753406	NA
RN7SKP100	0.191982	0.0728263	0.231819	0.314151	0.753406	NA
RN7SKP101	0	NA	NA	NA	NA	NA
RN7SKP102	0	NA	NA	NA	NA	NA
RN7SKP103	0	NA	NA	NA	NA	NA
RN7SKP104	0.179965	0.0728263	0.231819	0.314151	0.753406	NA
RN7SKP105	0	NA	NA	NA	NA	NA
RN7SKP106	0	NA	NA	NA	NA	NA
RN7SKP107	0	NA	NA	NA	NA	NA
RN7SKP108	0	NA	NA	NA	NA	NA
RN7SKP109	0	NA	NA	NA	NA	NA
RN7SKP11	0	NA	NA	NA	NA	NA
RN7SKP110	0	NA	NA	NA	NA	NA
RN7SKP111	0	NA	NA	NA	NA	NA
RN7SKP112	0	NA	NA	NA	NA	NA
RN7SKP113	0.135802	-0.0364544	0.231819	-0.157254	0.875045	NA
RN7SKP114	0.494619	-0.0493534	0.26939	-0.183204	0.854638	NA
RN7SKP115	0	NA	NA	NA	NA	NA
RN7SKP116	0.171903	-0.0364544	0.231819	-0.157254	0.875045	NA
RN7SKP117	0.142171	-0.0364544	0.231819	-0.157254	0.875045	NA
RN7SKP118	0.191982	0.0728263	0.231819	0.314151	0.753406	NA
RN7SKP119	0.271603	-0.0910948	0.231819	-0.392956	0.694352	NA
RN7SKP12	0	NA	NA	NA	NA	NA
RN7SKP120	0.186915	0.0728263	0.231819	0.314151	0.753406	NA
RN7SKP121	0	NA	NA	NA	NA	NA
RN7SKP122	0	NA	NA	NA	NA	NA
RN7SKP123	0	NA	NA	NA	NA	NA
RN7SKP124	0	NA	NA	NA	NA	NA
RN7SKP125	0	NA	NA	NA	NA	NA
RN7SKP126	0	NA	NA	NA	NA	NA
RN7SKP127	0	NA	NA	NA	NA	NA
RN7SKP128	0.359931	0.127467	0.231819	0.549853	0.58242	NA
RN7SKP129	0	NA	NA	NA	NA	NA
RN7SKP13	0	NA	NA	NA	NA	NA
RN7SKP130	0.687714	0.179539	0.300143	0.598179	0.549721	NA
RN7SKP131	0	NA	NA	NA	NA	NA
RN7SKP132	0.142171	-0.0364544	0.231819	-0.157254	0.875045	NA
RN7SKP133	0	NA	NA	NA	NA	NA
RN7SKP134	0	NA	NA	NA	NA	NA
RN7SKP135	0	NA	NA	NA	NA	NA
RN7SKP136	0	NA	NA	NA	NA	NA
RN7SKP137	0.307704	-0.0910948	0.231819	-0.392956	0.694352	NA
RN7SKP139	0	NA	NA	NA	NA	NA
RN7SKP14	0	NA	NA	NA	NA	NA
RN7SKP140	0.186915	0.0728263	0.231819	0.314151	0.753406	NA
RN7SKP141	0	NA	NA	NA	NA	NA
RN7SKP142	0	NA	NA	NA	NA	NA
RN7SKP143	0	NA	NA	NA	NA	NA
RN7SKP144	0	NA	NA	NA	NA	NA
RN7SKP145	0	NA	NA	NA	NA	NA
RN7SKP146	0	NA	NA	NA	NA	NA
RN7SKP147	0.186915	0.0728263	0.231819	0.314151	0.753406	NA
RN7SKP148	0	NA	NA	NA	NA	NA
RN7SKP149	0	NA	NA	NA	NA	NA
RN7SKP15	0.191982	0.0728263	0.231819	0.314151	0.753406	NA
RN7SKP150	0	NA	NA	NA	NA	NA
RN7SKP151	0	NA	NA	NA	NA	NA
RN7SKP152	0	NA	NA	NA	NA	NA
RN7SKP153	0.171903	-0.0364544	0.231819	-0.157254	0.875045	NA
RN7SKP154	0.135802	-0.0364544	0.231819	-0.157254	0.875045	NA
RN7SKP155	0	NA	NA	NA	NA	NA
RN7SKP156	0.135802	-0.0364544	0.231819	-0.157254	0.875045	NA
RN7SKP157	0	NA	NA	NA	NA	NA
RN7SKP158	0	NA	NA	NA	NA	NA
RN7SKP159	0.563929	0.221207	0.259397	0.852775	0.393784	NA
RN7SKP16	0	NA	NA	NA	NA	NA
RN7SKP160	0.179965	0.0728263	0.231819	0.314151	0.753406	NA
RN7SKP161	0.186915	0.0728263	0.231819	0.314151	0.753406	NA
RN7SKP162	0.171903	-0.0364544	0.231819	-0.157254	0.875045	NA
RN7SKP163	0	NA	NA	NA	NA	NA
RN7SKP164	0.142171	-0.0364544	0.231819	-0.157254	0.875045	NA
RN7SKP165	0.451569	-0.0311192	0.241437	-0.128891	0.897444	NA
RN7SKP166	0	NA	NA	NA	NA	NA
RN7SKP167	0	NA	NA	NA	NA	NA
RN7SKP168	0	NA	NA	NA	NA	NA
RN7SKP169	0.171903	-0.0364544	0.231819	-0.157254	0.875045	NA
RN7SKP17	0	NA	NA	NA	NA	NA
RN7SKP170	0.186915	0.0728263	0.231819	0.314151	0.753406	NA
RN7SKP171	0	NA	NA	NA	NA	NA
RN7SKP172	0	NA	NA	NA	NA	NA
RN7SKP173	0	NA	NA	NA	NA	NA
RN7SKP174	3.2753	0.539023	0.485787	1.10959	0.267177	NA
RN7SKP177	0.875932	0.247822	0.326259	0.759588	0.447501	NA
RN7SKP178	0.887948	0.288936	0.346713	0.833358	0.404643	NA
RN7SKP179	0	NA	NA	NA	NA	NA
RN7SKP18	0	NA	NA	NA	NA	NA
RN7SKP180	0.284343	-0.0910948	0.231819	-0.392956	0.694352	NA
RN7SKP181	0	NA	NA	NA	NA	NA
RN7SKP182	0	NA	NA	NA	NA	NA
RN7SKP183	0	NA	NA	NA	NA	NA
RN7SKP184	0	NA	NA	NA	NA	NA
RN7SKP185	1.15955	0.150227	0.389196	0.385993	0.699502	NA
RN7SKP186	0	NA	NA	NA	NA	NA
RN7SKP187	0.476325	-0.0355765	0.245413	-0.144966	0.884738	NA
RN7SKP188	0	NA	NA	NA	NA	NA
RN7SKP189	0	NA	NA	NA	NA	NA
RN7SKP19	0.307704	-0.0910948	0.231819	-0.392956	0.694352	NA
RN7SKP190	0.271603	-0.0910948	0.231819	-0.392956	0.694352	NA
RN7SKP191	0	NA	NA	NA	NA	NA
RN7SKP192	0	NA	NA	NA	NA	NA
RN7SKP193	0	NA	NA	NA	NA	NA
RN7SKP194	0	NA	NA	NA	NA	NA
RN7SKP195	0	NA	NA	NA	NA	NA
RN7SKP196	0	NA	NA	NA	NA	NA
RN7SKP197	0	NA	NA	NA	NA	NA
RN7SKP198	0	NA	NA	NA	NA	NA
RN7SKP199	0	NA	NA	NA	NA	NA
RN7SKP2	0	NA	NA	NA	NA	NA
RN7SKP20	0	NA	NA	NA	NA	NA
RN7SKP200	0	NA	NA	NA	NA	NA
RN7SKP201	0	NA	NA	NA	NA	NA
RN7SKP202	0	NA	NA	NA	NA	NA
RN7SKP203	0.271603	-0.0910948	0.231819	-0.392956	0.694352	NA
RN7SKP204	0	NA	NA	NA	NA	NA
RN7SKP205	0	NA	NA	NA	NA	NA
RN7SKP206	0	NA	NA	NA	NA	NA
RN7SKP207	0.142171	-0.0364544	0.231819	-0.157254	0.875045	NA
RN7SKP208	0	NA	NA	NA	NA	NA
RN7SKP209	0	NA	NA	NA	NA	NA
RN7SKP21	0	NA	NA	NA	NA	NA
RN7SKP210	0	NA	NA	NA	NA	NA
RN7SKP211	0	NA	NA	NA	NA	NA
RN7SKP212	2.65803	-0.0109823	0.474313	-0.0231542	0.981527	NA
RN7SKP213	0	NA	NA	NA	NA	NA
RN7SKP214	0.63679	-0.130055	0.312079	-0.416736	0.676871	NA
RN7SKP215	0	NA	NA	NA	NA	NA
RN7SKP216	0.848851	0.13074	0.340028	0.384498	0.700609	NA
RN7SKP217	0	NA	NA	NA	NA	NA
RN7SKP218	0	NA	NA	NA	NA	NA
RN7SKP219	0	NA	NA	NA	NA	NA
RN7SKP22	0.191982	0.0728263	0.231819	0.314151	0.753406	NA
RN7SKP220	0	NA	NA	NA	NA	NA
RN7SKP221	0	NA	NA	NA	NA	NA
RN7SKP222	0	NA	NA	NA	NA	NA
RN7SKP223	0	NA	NA	NA	NA	NA
RN7SKP224	0	NA	NA	NA	NA	NA
RN7SKP225	0	NA	NA	NA	NA	NA
RN7SKP226	0	NA	NA	NA	NA	NA
RN7SKP227	1.24358	0.2627	0.377913	0.695133	0.486972	NA
RN7SKP228	0	NA	NA	NA	NA	NA
RN7SKP229	0	NA	NA	NA	NA	NA
RN7SKP23	0.885032	-0.209047	0.327839	-0.637652	0.5237	NA
RN7SKP230	0.186915	0.0728263	0.231819	0.314151	0.753406	NA
RN7SKP231	0	NA	NA	NA	NA	NA
RN7SKP232	0	NA	NA	NA	NA	NA
RN7SKP233	0	NA	NA	NA	NA	NA
RN7SKP234	0	NA	NA	NA	NA	NA
RN7SKP235	0	NA	NA	NA	NA	NA
RN7SKP237	0	NA	NA	NA	NA	NA
RN7SKP238	0	NA	NA	NA	NA	NA
RN7SKP239	0	NA	NA	NA	NA	NA
RN7SKP24	0	NA	NA	NA	NA	NA
RN7SKP240	0	NA	NA	NA	NA	NA
RN7SKP241	0	NA	NA	NA	NA	NA
RN7SKP242	0.307704	-0.0910948	0.231819	-0.392956	0.694352	NA
RN7SKP243	0	NA	NA	NA	NA	NA
RN7SKP244	0	NA	NA	NA	NA	NA
RN7SKP245	0.535787	-0.0539431	0.253824	-0.212521	0.8317	NA
RN7SKP246	0.329086	0.0181859	0.231819	0.0784487	0.937471	NA
RN7SKP247	0	NA	NA	NA	NA	NA
RN7SKP248	0	NA	NA	NA	NA	NA
RN7SKP249	0	NA	NA	NA	NA	NA
RN7SKP25	0	NA	NA	NA	NA	NA
RN7SKP250	0	NA	NA	NA	NA	NA
RN7SKP252	0	NA	NA	NA	NA	NA
RN7SKP253	0	NA	NA	NA	NA	NA
RN7SKP254	0	NA	NA	NA	NA	NA
RN7SKP255	1.33087	0.0712417	0.415933	0.171282	0.864002	NA
RN7SKP256	0	NA	NA	NA	NA	NA
RN7SKP257	0	NA	NA	NA	NA	NA
RN7SKP258	0	NA	NA	NA	NA	NA
RN7SKP259	0	NA	NA	NA	NA	NA
RN7SKP26	0	NA	NA	NA	NA	NA
RN7SKP260	0	NA	NA	NA	NA	NA
RN7SKP261	0.191982	0.0728263	0.231819	0.314151	0.753406	NA
RN7SKP262	0	NA	NA	NA	NA	NA
RN7SKP263	0	NA	NA	NA	NA	NA
RN7SKP264	0	NA	NA	NA	NA	NA
RN7SKP265	0	NA	NA	NA	NA	NA
RN7SKP266	0	NA	NA	NA	NA	NA
RN7SKP267	0	NA	NA	NA	NA	NA
RN7SKP268	0.179965	0.0728263	0.231819	0.314151	0.753406	NA
RN7SKP269	0	NA	NA	NA	NA	NA
RN7SKP27	0.191982	0.0728263	0.231819	0.314151	0.753406	NA
RN7SKP270	0	NA	NA	NA	NA	NA
RN7SKP271	0	NA	NA	NA	NA	NA
RN7SKP272	0.179965	0.0728263	0.231819	0.314151	0.753406	NA
RN7SKP273	0	NA	NA	NA	NA	NA
RN7SKP274	0.54385	0.093259	0.277039	0.336627	0.736398	NA
RN7SKP275	0	NA	NA	NA	NA	NA
RN7SKP276	0	NA	NA	NA	NA	NA
RN7SKP277	0	NA	NA	NA	NA	NA
RN7SKP278	0.135802	-0.0364544	0.231819	-0.157254	0.875045	NA
RN7SKP279	0	NA	NA	NA	NA	NA
RN7SKP28	0	NA	NA	NA	NA	NA
RN7SKP280	0	NA	NA	NA	NA	NA
RN7SKP281	0	NA	NA	NA	NA	NA
RN7SKP282	0.191982	0.0728263	0.231819	0.314151	0.753406	NA
RN7SKP283	0	NA	NA	NA	NA	NA
RN7SKP284	0	NA	NA	NA	NA	NA
RN7SKP285	0	NA	NA	NA	NA	NA
RN7SKP286	0.135802	-0.0364544	0.231819	-0.157254	0.875045	NA
RN7SKP287	0	NA	NA	NA	NA	NA
RN7SKP288	0	NA	NA	NA	NA	NA
RN7SKP289	0	NA	NA	NA	NA	NA
RN7SKP29	0	NA	NA	NA	NA	NA
RN7SKP291	0.471258	-0.035314	0.244569	-0.144393	0.88519	NA
RN7SKP292	1.10571	0.487479	0.353979	1.37714	0.168469	NA
RN7SKP293	0	NA	NA	NA	NA	NA
RN7SKP294	0	NA	NA	NA	NA	NA
RN7SKP295	0	NA	NA	NA	NA	NA
RN7SKP296	0	NA	NA	NA	NA	NA
RN7SKP297	0.135802	-0.0364544	0.231819	-0.157254	0.875045	NA
RN7SKP298	0	NA	NA	NA	NA	NA
RN7SKP3	0	NA	NA	NA	NA	NA
RN7SKP30	0.322137	0.0181859	0.231819	0.0784487	0.937471	NA
RN7SKP31	0	NA	NA	NA	NA	NA
RN7SKP32	0	NA	NA	NA	NA	NA
RN7SKP33	0	NA	NA	NA	NA	NA
RN7SKP34	0	NA	NA	NA	NA	NA
RN7SKP35	0	NA	NA	NA	NA	NA
RN7SKP36	0	NA	NA	NA	NA	NA
RN7SKP37	0.142171	-0.0364544	0.231819	-0.157254	0.875045	NA
RN7SKP38	0.443506	-0.146834	0.240595	-0.610295	0.541667	NA
RN7SKP39	0	NA	NA	NA	NA	NA
RN7SKP40	0	NA	NA	NA	NA	NA
RN7SKP41	0	NA	NA	NA	NA	NA
RN7SKP42	0	NA	NA	NA	NA	NA
RN7SKP43	0	NA	NA	NA	NA	NA
RN7SKP44	0	NA	NA	NA	NA	NA
RN7SKP45	0	NA	NA	NA	NA	NA
RN7SKP46	0	NA	NA	NA	NA	NA
RN7SKP47	0	NA	NA	NA	NA	NA
RN7SKP48	0.358817	0.0181859	0.231819	0.0784487	0.937471	NA
RN7SKP49	0	NA	NA	NA	NA	NA
RN7SKP5	0	NA	NA	NA	NA	NA
RN7SKP50	0	NA	NA	NA	NA	NA
RN7SKP51	0	NA	NA	NA	NA	NA
RN7SKP52	0	NA	NA	NA	NA	NA
RN7SKP53	0	NA	NA	NA	NA	NA
RN7SKP54	0.284343	-0.0910948	0.231819	-0.392956	0.694352	NA
RN7SKP55	0.135802	-0.0364544	0.231819	-0.157254	0.875045	NA
RN7SKP56	0	NA	NA	NA	NA	NA
RN7SKP57	0	NA	NA	NA	NA	NA
RN7SKP58	0	NA	NA	NA	NA	NA
RN7SKP59	0.186915	0.0728263	0.231819	0.314151	0.753406	NA
RN7SKP6	0	NA	NA	NA	NA	NA
RN7SKP60	0	NA	NA	NA	NA	NA
RN7SKP61	5.78901	0.76088	0.500558	1.52006	0.128495	NA
RN7SKP62	0.565811	0.222701	0.259765	0.857317	0.39127	NA
RN7SKP63	0	NA	NA	NA	NA	NA
RN7SKP64	0.135802	-0.0364544	0.231819	-0.157254	0.875045	NA
RN7SKP65	0	NA	NA	NA	NA	NA
RN7SKP66	0	NA	NA	NA	NA	NA
RN7SKP67	0	NA	NA	NA	NA	NA
RN7SKP68	0	NA	NA	NA	NA	NA
RN7SKP69	0	NA	NA	NA	NA	NA
RN7SKP7	0.179965	0.0728263	0.231819	0.314151	0.753406	NA
RN7SKP70	0	NA	NA	NA	NA	NA
RN7SKP71	0	NA	NA	NA	NA	NA
RN7SKP72	0	NA	NA	NA	NA	NA
RN7SKP73	0	NA	NA	NA	NA	NA
RN7SKP74	0	NA	NA	NA	NA	NA
RN7SKP75	0	NA	NA	NA	NA	NA
RN7SKP76	0.351868	0.0181859	0.231819	0.0784487	0.937471	NA
RN7SKP77	0	NA	NA	NA	NA	NA
RN7SKP78	0	NA	NA	NA	NA	NA
RN7SKP79	0	NA	NA	NA	NA	NA
RN7SKP8	0.135802	-0.0364544	0.231819	-0.157254	0.875045	NA
RN7SKP80	0.343806	-0.0910948	0.231819	-0.392956	0.694352	NA
RN7SKP81	0.142171	-0.0364544	0.231819	-0.157254	0.875045	NA
RN7SKP82	0	NA	NA	NA	NA	NA
RN7SKP83	0	NA	NA	NA	NA	NA
RN7SKP84	0.327783	0.0181859	0.231819	0.0784487	0.937471	NA
RN7SKP85	0	NA	NA	NA	NA	NA
RN7SKP86	0	NA	NA	NA	NA	NA
RN7SKP87	0	NA	NA	NA	NA	NA
RN7SKP88	0	NA	NA	NA	NA	NA
RN7SKP89	0	NA	NA	NA	NA	NA
RN7SKP9	0.322716	0.0181859	0.231819	0.0784487	0.937471	NA
RN7SKP90	0.449876	-0.179923	0.263479	-0.682872	0.494688	NA
RN7SKP91	0.514119	0.100265	0.272323	0.368184	0.712736	NA
RN7SKP92	0	NA	NA	NA	NA	NA
RN7SKP93	0	NA	NA	NA	NA	NA
RN7SKP94	0	NA	NA	NA	NA	NA
RN7SKP95	0	NA	NA	NA	NA	NA
RN7SKP96	0	NA	NA	NA	NA	NA
RN7SKP97	0.464308	-0.0349516	0.243397	-0.143599	0.885817	NA
RN7SKP98	0	NA	NA	NA	NA	NA
RN7SKP99	0	NA	NA	NA	NA	NA
RNU1-100P	0	NA	NA	NA	NA	NA
RNU1-101P	0	NA	NA	NA	NA	NA
RNU1-103P	0.142171	-0.0364544	0.231819	-0.157254	0.875045	NA
RNU1-104P	0	NA	NA	NA	NA	NA
RNU1-105P	0	NA	NA	NA	NA	NA
RNU1-106P	1.30782	0.467795	0.348306	1.34306	0.179253	NA
RNU1-107P	0	NA	NA	NA	NA	NA
RNU1-108P	0.179965	0.0728263	0.231819	0.314151	0.753406	NA
RNU1-109P	0	NA	NA	NA	NA	NA
RNU1-112P	0	NA	NA	NA	NA	NA
RNU1-114P	0	NA	NA	NA	NA	NA
RNU1-115P	0	NA	NA	NA	NA	NA
RNU1-117P	0	NA	NA	NA	NA	NA
RNU1-119P	0	NA	NA	NA	NA	NA
RNU1-11P	4.2346	0.188834	0.497699	0.379415	0.704379	NA
RNU1-122P	0.855221	0.111713	0.320873	0.348153	0.727726	NA
RNU1-123P	0.464308	-0.0349516	0.243397	-0.143599	0.885817	NA
RNU1-124P	0	NA	NA	NA	NA	NA
RNU1-125P	0.135802	-0.0364544	0.231819	-0.157254	0.875045	NA
RNU1-128P	0	NA	NA	NA	NA	NA
RNU1-129P	0	NA	NA	NA	NA	NA
RNU1-131P	1.0472	0.178202	0.340284	0.523686	0.600497	NA
RNU1-132P	3.15924	-0.321407	0.481131	-0.668023	0.504119	NA
RNU1-133P	0	NA	NA	NA	NA	NA
RNU1-134P	1.36172	0.200032	0.398955	0.501388	0.616098	NA
RNU1-135P	0	NA	NA	NA	NA	NA
RNU1-136P	0	NA	NA	NA	NA	NA
RNU1-137P	0	NA	NA	NA	NA	NA
RNU1-139P	1.31024	-0.346605	0.367777	-0.942432	0.345971	NA
RNU1-13P	3.47835	-0.24719	0.480941	-0.513971	0.607272	NA
RNU1-140P	5.51232	0.718455	0.500606	1.43517	0.151238	NA
RNU1-141P	0	NA	NA	NA	NA	NA
RNU1-142P	0	NA	NA	NA	NA	NA
RNU1-143P	0	NA	NA	NA	NA	NA
RNU1-148P	1.15998	-0.155252	0.351782	-0.441331	0.658973	NA
RNU1-149P	2.49154	-0.596875	0.444732	-1.3421	0.179564	NA
RNU1-14P	6.32437	0.258618	0.499584	0.517667	0.604691	NA
RNU1-150P	1.1539	0.129197	0.372338	0.346987	0.728601	NA
RNU1-15P	0	NA	NA	NA	NA	NA
RNU1-16P	2.54495	-0.00173052	0.425351	-0.00406845	0.996754	NA
RNU1-17P	0	NA	NA	NA	NA	NA
RNU1-18P	0.747659	0.231538	0.262092	0.883421	0.377009	NA
RNU1-19P	0.191982	0.0728263	0.231819	0.314151	0.753406	NA
RNU1-20P	2.26401	0.46202	0.430061	1.07431	0.282683	NA
RNU1-21P	4.49368	0.575593	0.499179	1.15308	0.248877	NA
RNU1-22P	1.68223	0.439351	0.339928	1.29248	0.196189	NA
RNU1-23P	0	NA	NA	NA	NA	NA
RNU1-24P	0	NA	NA	NA	NA	NA
RNU1-31P	0	NA	NA	NA	NA	NA
RNU1-32P	4.87468	0.393919	0.498641	0.789985	0.429537	NA
RNU1-33P	0	NA	NA	NA	NA	NA
RNU1-35P	1.27527	-0.0754207	0.397326	-0.189821	0.849449	NA
RNU1-36P	0	NA	NA	NA	NA	NA
RNU1-38P	1.47344	0.138072	0.394253	0.350212	0.726179	NA
RNU1-39P	0.135802	-0.0364544	0.231819	-0.157254	0.875045	NA
RNU1-40P	0	NA	NA	NA	NA	NA
RNU1-41P	0	NA	NA	NA	NA	NA
RNU1-42P	2.41482	0.469583	0.419699	1.11886	0.263201	NA
RNU1-43P	0	NA	NA	NA	NA	NA
RNU1-44P	0	NA	NA	NA	NA	NA
RNU1-45P	0.307704	-0.0910948	0.231819	-0.392956	0.694352	NA
RNU1-46P	0.359931	0.127467	0.231819	0.549853	0.58242	NA
RNU1-47P	0	NA	NA	NA	NA	NA
RNU1-48P	0	NA	NA	NA	NA	NA
RNU1-49P	0	NA	NA	NA	NA	NA
RNU1-51P	0	NA	NA	NA	NA	NA
RNU1-54P	0	NA	NA	NA	NA	NA
RNU1-55P	0	NA	NA	NA	NA	NA
RNU1-56P	0.186915	0.0728263	0.231819	0.314151	0.753406	NA
RNU1-57P	0	NA	NA	NA	NA	NA
RNU1-58P	0	NA	NA	NA	NA	NA
RNU1-59P	8.6325	-0.00334059	0.491351	-0.00679879	0.994575	NA
RNU1-60P	1.41277	0.0148912	0.366707	0.0406078	0.967609	NA
RNU1-61P	0	NA	NA	NA	NA	NA
RNU1-62P	3.06203	0.354007	0.480458	0.736812	0.461237	NA
RNU1-63P	0	NA	NA	NA	NA	NA
RNU1-64P	0	NA	NA	NA	NA	NA
RNU1-65P	9.83429	-0.667931	0.500568	-1.33435	0.18209	NA
RNU1-67P	13.0276	0.724825	0.465072	1.55852	0.11911	NA
RNU1-68P	0	NA	NA	NA	NA	NA
RNU1-69P	0.186915	0.0728263	0.231819	0.314151	0.753406	NA
RNU1-70P	0.186915	0.0728263	0.231819	0.314151	0.753406	NA
RNU1-72P	0	NA	NA	NA	NA	NA
RNU1-73P	0	NA	NA	NA	NA	NA
RNU1-74P	0.135802	-0.0364544	0.231819	-0.157254	0.875045	NA
RNU1-75P	0	NA	NA	NA	NA	NA
RNU1-76P	0	NA	NA	NA	NA	NA
RNU1-77P	0.945608	-0.0985668	0.352408	-0.279695	0.779711	NA
RNU1-78P	0	NA	NA	NA	NA	NA
RNU1-7P	0	NA	NA	NA	NA	NA
RNU1-80P	0	NA	NA	NA	NA	NA
RNU1-82P	0.745776	0.344982	0.309601	1.11428	0.26516	NA
RNU1-83P	6.14395	-0.0567425	0.49963	-0.113569	0.90958	NA
RNU1-84P	0	NA	NA	NA	NA	NA
RNU1-85P	6.94677	-0.212254	0.497943	-0.426261	0.669918	NA
RNU1-86P	0	NA	NA	NA	NA	NA
RNU1-87P	0	NA	NA	NA	NA	NA
RNU1-88P	0.142171	-0.0364544	0.231819	-0.157254	0.875045	NA
RNU1-89P	4.64984	-0.339756	0.490419	-0.692786	0.488444	NA
RNU1-8P	0	NA	NA	NA	NA	NA
RNU1-91P	0	NA	NA	NA	NA	NA
RNU1-92P	0	NA	NA	NA	NA	NA
RNU1-93P	0	NA	NA	NA	NA	NA
RNU1-94P	0	NA	NA	NA	NA	NA
RNU1-95P	0	NA	NA	NA	NA	NA
RNU1-96P	0	NA	NA	NA	NA	NA
RNU1-97P	0	NA	NA	NA	NA	NA
RNU1-98P	0.179965	0.0728263	0.231819	0.314151	0.753406	NA
RNU11-3P	0	NA	NA	NA	NA	NA
RNU11-4P	0	NA	NA	NA	NA	NA
RNU11-5P	0	NA	NA	NA	NA	NA
RNU11-6P	0	NA	NA	NA	NA	NA
RNU12-2P	0	NA	NA	NA	NA	NA
RNU2-10P	1.12446	-0.182669	0.387499	-0.471406	0.637351	NA
RNU2-11P	0	NA	NA	NA	NA	NA
RNU2-12P	0	NA	NA	NA	NA	NA
RNU2-13P	0.186915	0.0728263	0.231819	0.314151	0.753406	NA
RNU2-14P	0.996721	0.0489345	0.372689	0.131301	0.895537	NA
RNU2-15P	0	NA	NA	NA	NA	NA
RNU2-16P	0.343806	-0.0910948	0.231819	-0.392956	0.694352	NA
RNU2-17P	0	NA	NA	NA	NA	NA
RNU2-18P	0	NA	NA	NA	NA	NA
RNU2-19P	0	NA	NA	NA	NA	NA
RNU2-20P	0.866566	0.130341	0.35851	0.363563	0.716185	NA
RNU2-21P	0	NA	NA	NA	NA	NA
RNU2-22P	0.694084	0.177108	0.301118	0.588168	0.55642	NA
RNU2-23P	2.51958	0.17158	0.473774	0.362157	0.717235	NA
RNU2-24P	0.343806	-0.0910948	0.231819	-0.392956	0.694352	NA
RNU2-25P	0	NA	NA	NA	NA	NA
RNU2-26P	0	NA	NA	NA	NA	NA
RNU2-27P	1.89311	0.138478	0.434091	0.319007	0.749721	NA
RNU2-28P	0.719862	0.224743	0.258737	0.868613	0.385059	NA
RNU2-29P	5.89871	-0.139723	0.299065	-0.4672	0.640357	NA
RNU2-30P	0	NA	NA	NA	NA	NA
RNU2-31P	0	NA	NA	NA	NA	NA
RNU2-32P	2.21458	0.137618	0.454333	0.302901	0.761965	NA
RNU2-33P	34.7661	0.207934	0.250756	0.829228	NA	NA
RNU2-34P	0	NA	NA	NA	NA	NA
RNU2-35P	0	NA	NA	NA	NA	NA
RNU2-36P	0.179965	0.0728263	0.231819	0.314151	0.753406	NA
RNU2-38P	0.514698	0.102725	0.27214	0.377471	0.705824	NA
RNU2-39P	0.426514	-0.134981	0.232689	-0.580089	0.561854	NA
RNU2-40P	0.48767	-0.0489258	0.268299	-0.182355	0.855304	NA
RNU2-41P	0	NA	NA	NA	NA	NA
RNU2-42P	0	NA	NA	NA	NA	NA
RNU2-43P	0	NA	NA	NA	NA	NA
RNU2-44P	0.373829	0.127467	0.231819	0.549853	0.58242	NA
RNU2-45P	0	NA	NA	NA	NA	NA
RNU2-46P	0	NA	NA	NA	NA	NA
RNU2-47P	0	NA	NA	NA	NA	NA
RNU2-49P	0.191982	0.0728263	0.231819	0.314151	0.753406	NA
RNU2-52P	2.19143	-0.244158	0.441022	-0.55362	0.579839	NA
RNU2-53P	0	NA	NA	NA	NA	NA
RNU2-54P	0	NA	NA	NA	NA	NA
RNU2-55P	0	NA	NA	NA	NA	NA
RNU2-56P	2.59741	-0.00417979	0.448903	-0.00931112	0.992571	NA
RNU2-57P	0	NA	NA	NA	NA	NA
RNU2-58P	0.191982	0.0728263	0.231819	0.314151	0.753406	NA
RNU2-60P	0.171903	-0.0364544	0.231819	-0.157254	0.875045	NA
RNU2-62P	0	NA	NA	NA	NA	NA
RNU2-63P	8.921	0.0118267	0.49122	0.0240762	0.980792	NA
RNU2-64P	1.25729	0.308728	0.333454	0.92585	0.354524	NA
RNU2-65P	0.191982	0.0728263	0.231819	0.314151	0.753406	NA
RNU2-66P	0.469955	-0.0404883	0.266048	-0.152184	0.879042	NA
RNU2-67P	0	NA	NA	NA	NA	NA
RNU2-69P	0	NA	NA	NA	NA	NA
RNU2-71P	0	NA	NA	NA	NA	NA
RNU2-72P	0	NA	NA	NA	NA	NA
RNU2-8P	0	NA	NA	NA	NA	NA
RNU2-9P	0.171903	-0.0364544	0.231819	-0.157254	0.875045	NA
RNU4-10P	0	NA	NA	NA	NA	NA
RNU4-11P	0	NA	NA	NA	NA	NA
RNU4-12P	5.99184	-0.106883	0.500524	-0.213543	0.830904	NA
RNU4-13P	0	NA	NA	NA	NA	NA
RNU4-14P	0	NA	NA	NA	NA	NA
RNU4-15P	0	NA	NA	NA	NA	NA
RNU4-16P	0	NA	NA	NA	NA	NA
RNU4-17P	0	NA	NA	NA	NA	NA
RNU4-18P	0	NA	NA	NA	NA	NA
RNU4-19P	0	NA	NA	NA	NA	NA
RNU4-20P	0	NA	NA	NA	NA	NA
RNU4-21P	0	NA	NA	NA	NA	NA
RNU4-22P	0	NA	NA	NA	NA	NA
RNU4-23P	0	NA	NA	NA	NA	NA
RNU4-24P	0	NA	NA	NA	NA	NA
RNU4-25P	0	NA	NA	NA	NA	NA
RNU4-26P	0	NA	NA	NA	NA	NA
RNU4-27P	0	NA	NA	NA	NA	NA
RNU4-28P	0	NA	NA	NA	NA	NA
RNU4-29P	0	NA	NA	NA	NA	NA
RNU4-30P	0	NA	NA	NA	NA	NA
RNU4-31P	0	NA	NA	NA	NA	NA
RNU4-32P	0	NA	NA	NA	NA	NA
RNU4-33P	0	NA	NA	NA	NA	NA
RNU4-34P	0.142171	-0.0364544	0.231819	-0.157254	0.875045	NA
RNU4-35P	0	NA	NA	NA	NA	NA
RNU4-36P	0	NA	NA	NA	NA	NA
RNU4-37P	0	NA	NA	NA	NA	NA
RNU4-38P	0	NA	NA	NA	NA	NA
RNU4-39P	0	NA	NA	NA	NA	NA
RNU4-40P	0	NA	NA	NA	NA	NA
RNU4-41P	0	NA	NA	NA	NA	NA
RNU4-42P	0	NA	NA	NA	NA	NA
RNU4-43P	0	NA	NA	NA	NA	NA
RNU4-44P	0	NA	NA	NA	NA	NA
RNU4-45P	0	NA	NA	NA	NA	NA
RNU4-46P	0	NA	NA	NA	NA	NA
RNU4-47P	0	NA	NA	NA	NA	NA
RNU4-48P	0	NA	NA	NA	NA	NA
RNU4-49P	0	NA	NA	NA	NA	NA
RNU4-4P	0	NA	NA	NA	NA	NA
RNU4-50P	0	NA	NA	NA	NA	NA
RNU4-51P	0.327783	0.0181859	0.231819	0.0784487	0.937471	NA
RNU4-52P	0	NA	NA	NA	NA	NA
RNU4-53P	0	NA	NA	NA	NA	NA
RNU4-54P	0	NA	NA	NA	NA	NA
RNU4-55P	0	NA	NA	NA	NA	NA
RNU4-56P	0	NA	NA	NA	NA	NA
RNU4-57P	0	NA	NA	NA	NA	NA
RNU4-58P	0	NA	NA	NA	NA	NA
RNU4-59P	0	NA	NA	NA	NA	NA
RNU4-60P	0	NA	NA	NA	NA	NA
RNU4-61P	0	NA	NA	NA	NA	NA
RNU4-62P	0	NA	NA	NA	NA	NA
RNU4-63P	0	NA	NA	NA	NA	NA
RNU4-64P	0	NA	NA	NA	NA	NA
RNU4-65P	0	NA	NA	NA	NA	NA
RNU4-66P	0	NA	NA	NA	NA	NA
RNU4-67P	0	NA	NA	NA	NA	NA
RNU4-68P	0	NA	NA	NA	NA	NA
RNU4-69P	0	NA	NA	NA	NA	NA
RNU4-6P	0	NA	NA	NA	NA	NA
RNU4-70P	0	NA	NA	NA	NA	NA
RNU4-71P	0	NA	NA	NA	NA	NA
RNU4-72P	0.509051	0.0997534	0.271689	0.367161	0.713499	NA
RNU4-73P	0	NA	NA	NA	NA	NA
RNU4-74P	0	NA	NA	NA	NA	NA
RNU4-75P	0	NA	NA	NA	NA	NA
RNU4-76P	0	NA	NA	NA	NA	NA
RNU4-77P	0	NA	NA	NA	NA	NA
RNU4-78P	0	NA	NA	NA	NA	NA
RNU4-79P	0	NA	NA	NA	NA	NA
RNU4-7P	0	NA	NA	NA	NA	NA
RNU4-80P	0.271603	-0.0910948	0.231819	-0.392956	0.694352	NA
RNU4-81P	0	NA	NA	NA	NA	NA
RNU4-82P	0	NA	NA	NA	NA	NA
RNU4-83P	0	NA	NA	NA	NA	NA
RNU4-84P	0	NA	NA	NA	NA	NA
RNU4-85P	0	NA	NA	NA	NA	NA
RNU4-86P	0	NA	NA	NA	NA	NA
RNU4-87P	0	NA	NA	NA	NA	NA
RNU4-88P	0	NA	NA	NA	NA	NA
RNU4-8P	0	NA	NA	NA	NA	NA
RNU4-90P	0	NA	NA	NA	NA	NA
RNU4-91P	0	NA	NA	NA	NA	NA
RNU4-92P	0.592047	-0.261388	0.287667	-0.908648	0.363536	NA
RNU4-9P	0.142171	-0.0364544	0.231819	-0.157254	0.875045	NA
RNU4ATAC10P	0	NA	NA	NA	NA	NA
RNU4ATAC11P	0	NA	NA	NA	NA	NA
RNU4ATAC12P	0.179965	0.0728263	0.231819	0.314151	0.753406	NA
RNU4ATAC13P	0	NA	NA	NA	NA	NA
RNU4ATAC14P	0	NA	NA	NA	NA	NA
RNU4ATAC15P	0	NA	NA	NA	NA	NA
RNU4ATAC16P	0	NA	NA	NA	NA	NA
RNU4ATAC17P	0	NA	NA	NA	NA	NA
RNU4ATAC18P	0	NA	NA	NA	NA	NA
RNU4ATAC2P	0	NA	NA	NA	NA	NA
RNU4ATAC3P	0	NA	NA	NA	NA	NA
RNU4ATAC4P	0	NA	NA	NA	NA	NA
RNU4ATAC5P	0	NA	NA	NA	NA	NA
RNU4ATAC6P	0	NA	NA	NA	NA	NA
RNU4ATAC7P	0	NA	NA	NA	NA	NA
RNU4ATAC8P	0	NA	NA	NA	NA	NA
RNU4ATAC9P	0	NA	NA	NA	NA	NA
RNU5A-2P	0	NA	NA	NA	NA	NA
RNU5A-4P	0	NA	NA	NA	NA	NA
RNU5A-5P	0	NA	NA	NA	NA	NA
RNU5A-6P	0.64992	0.0435514	0.313806	0.138785	0.88962	NA
RNU5A-7P	0	NA	NA	NA	NA	NA
RNU5B-2P	0	NA	NA	NA	NA	NA
RNU5B-3P	0	NA	NA	NA	NA	NA
RNU5B-4P	0	NA	NA	NA	NA	NA
RNU5B-6P	0.171903	-0.0364544	0.231819	-0.157254	0.875045	NA
RNU5D-2P	0	NA	NA	NA	NA	NA
RNU5E-10P	0	NA	NA	NA	NA	NA
RNU5E-2P	0	NA	NA	NA	NA	NA
RNU5E-3P	0	NA	NA	NA	NA	NA
RNU5E-5P	0	NA	NA	NA	NA	NA
RNU5E-7P	0.507749	0.102012	0.271271	0.37605	0.70688	NA
RNU5E-8P	0	NA	NA	NA	NA	NA
RNU5E-9P	0.792671	-0.0203119	0.333628	-0.0608819	0.951453	NA
RNU5F-2P	0.363885	0.0181859	0.231819	0.0784487	0.937471	NA
RNU5F-3P	0	NA	NA	NA	NA	NA
RNU5F-4P	0	NA	NA	NA	NA	NA
RNU5F-6P	0.314074	-0.0910948	0.231819	-0.392956	0.694352	NA
RNU5F-7P	0.135802	-0.0364544	0.231819	-0.157254	0.875045	NA
RNU5F-8P	0	NA	NA	NA	NA	NA
RNU6-1000P	0	NA	NA	NA	NA	NA
RNU6-1001P	0	NA	NA	NA	NA	NA
RNU6-1002P	0.186915	0.0728263	0.231819	0.314151	0.753406	NA
RNU6-1003P	0	NA	NA	NA	NA	NA
RNU6-1004P	0	NA	NA	NA	NA	NA
RNU6-1005P	0.171903	-0.0364544	0.231819	-0.157254	0.875045	NA
RNU6-1006P	0	NA	NA	NA	NA	NA
RNU6-1007P	0	NA	NA	NA	NA	NA
RNU6-1008P	0	NA	NA	NA	NA	NA
RNU6-1009P	0	NA	NA	NA	NA	NA
RNU6-100P	0	NA	NA	NA	NA	NA
RNU6-1010P	0	NA	NA	NA	NA	NA
RNU6-1011P	0	NA	NA	NA	NA	NA
RNU6-1012P	0	NA	NA	NA	NA	NA
RNU6-1013P	0	NA	NA	NA	NA	NA
RNU6-1014P	0	NA	NA	NA	NA	NA
RNU6-1015P	0	NA	NA	NA	NA	NA
RNU6-1016P	0.171903	-0.0364544	0.231819	-0.157254	0.875045	NA
RNU6-1017P	0	NA	NA	NA	NA	NA
RNU6-1018P	0	NA	NA	NA	NA	NA
RNU6-1019P	0	NA	NA	NA	NA	NA
RNU6-101P	0	NA	NA	NA	NA	NA
RNU6-1020P	0	NA	NA	NA	NA	NA
RNU6-1021P	0	NA	NA	NA	NA	NA
RNU6-1022P	0	NA	NA	NA	NA	NA
RNU6-1023P	0	NA	NA	NA	NA	NA
RNU6-1024P	0	NA	NA	NA	NA	NA
RNU6-1025P	0	NA	NA	NA	NA	NA
RNU6-1026P	0	NA	NA	NA	NA	NA
RNU6-1027P	0	NA	NA	NA	NA	NA
RNU6-1028P	0	NA	NA	NA	NA	NA
RNU6-1029P	0	NA	NA	NA	NA	NA
RNU6-102P	0	NA	NA	NA	NA	NA
RNU6-1031P	0	NA	NA	NA	NA	NA
RNU6-1032P	0	NA	NA	NA	NA	NA
RNU6-1033P	0	NA	NA	NA	NA	NA
RNU6-1034P	0	NA	NA	NA	NA	NA
RNU6-1035P	0.413775	-0.135902	0.235458	-0.577182	0.563816	NA
RNU6-1036P	0	NA	NA	NA	NA	NA
RNU6-1037P	0.142171	-0.0364544	0.231819	-0.157254	0.875045	NA
RNU6-1038P	0.675698	0.146362	0.275447	0.531361	0.595169	NA
RNU6-1039P	0	NA	NA	NA	NA	NA
RNU6-103P	0	NA	NA	NA	NA	NA
RNU6-1040P	0	NA	NA	NA	NA	NA
RNU6-1041P	0	NA	NA	NA	NA	NA
RNU6-1042P	0	NA	NA	NA	NA	NA
RNU6-1043P	0	NA	NA	NA	NA	NA
RNU6-1044P	0	NA	NA	NA	NA	NA
RNU6-1045P	0	NA	NA	NA	NA	NA
RNU6-1046P	0	NA	NA	NA	NA	NA
RNU6-1047P	0	NA	NA	NA	NA	NA
RNU6-1048P	0	NA	NA	NA	NA	NA
RNU6-1049P	0	NA	NA	NA	NA	NA
RNU6-104P	0	NA	NA	NA	NA	NA
RNU6-1050P	0	NA	NA	NA	NA	NA
RNU6-1051P	0	NA	NA	NA	NA	NA
RNU6-1052P	0	NA	NA	NA	NA	NA
RNU6-1053P	0	NA	NA	NA	NA	NA
RNU6-1054P	0	NA	NA	NA	NA	NA
RNU6-1055P	0	NA	NA	NA	NA	NA
RNU6-1056P	0	NA	NA	NA	NA	NA
RNU6-1057P	2.69204	-0.0335387	0.446164	-0.0751714	0.940078	NA
RNU6-1058P	0	NA	NA	NA	NA	NA
RNU6-1059P	0	NA	NA	NA	NA	NA
RNU6-105P	0	NA	NA	NA	NA	NA
RNU6-1060P	0	NA	NA	NA	NA	NA
RNU6-1061P	0	NA	NA	NA	NA	NA
RNU6-1062P	0.772013	-0.196051	0.332856	-0.588997	0.555863	NA
RNU6-1063P	0	NA	NA	NA	NA	NA
RNU6-1064P	0	NA	NA	NA	NA	NA
RNU6-1065P	0	NA	NA	NA	NA	NA
RNU6-1066P	0	NA	NA	NA	NA	NA
RNU6-1067P	0	NA	NA	NA	NA	NA
RNU6-1068P	0	NA	NA	NA	NA	NA
RNU6-1069P	0	NA	NA	NA	NA	NA
RNU6-106P	0	NA	NA	NA	NA	NA
RNU6-1070P	0	NA	NA	NA	NA	NA
RNU6-1071P	0	NA	NA	NA	NA	NA
RNU6-1072P	0.271603	-0.0910948	0.231819	-0.392956	0.694352	NA
RNU6-1073P	0	NA	NA	NA	NA	NA
RNU6-1074P	0	NA	NA	NA	NA	NA
RNU6-1075P	0	NA	NA	NA	NA	NA
RNU6-1076P	0	NA	NA	NA	NA	NA
RNU6-1077P	0	NA	NA	NA	NA	NA
RNU6-1078P	0	NA	NA	NA	NA	NA
RNU6-1079P	0	NA	NA	NA	NA	NA
RNU6-107P	0.171903	-0.0364544	0.231819	-0.157254	0.875045	NA
RNU6-1080P	0.142171	-0.0364544	0.231819	-0.157254	0.875045	NA
RNU6-1081P	0	NA	NA	NA	NA	NA
RNU6-1082P	0	NA	NA	NA	NA	NA
RNU6-1083P	0	NA	NA	NA	NA	NA
RNU6-1084P	0.142171	-0.0364544	0.231819	-0.157254	0.875045	NA
RNU6-1085P	0	NA	NA	NA	NA	NA
RNU6-1086P	0	NA	NA	NA	NA	NA
RNU6-1087P	0	NA	NA	NA	NA	NA
RNU6-1088P	0.142171	-0.0364544	0.231819	-0.157254	0.875045	NA
RNU6-1089P	0.179965	0.0728263	0.231819	0.314151	0.753406	NA
RNU6-108P	0	NA	NA	NA	NA	NA
RNU6-1090P	0	NA	NA	NA	NA	NA
RNU6-1091P	0	NA	NA	NA	NA	NA
RNU6-1092P	0.142171	-0.0364544	0.231819	-0.157254	0.875045	NA
RNU6-1093P	0	NA	NA	NA	NA	NA
RNU6-1094P	0	NA	NA	NA	NA	NA
RNU6-1095P	0	NA	NA	NA	NA	NA
RNU6-1096P	0.191982	0.0728263	0.231819	0.314151	0.753406	NA
RNU6-1097P	0	NA	NA	NA	NA	NA
RNU6-1098P	0	NA	NA	NA	NA	NA
RNU6-1099P	0	NA	NA	NA	NA	NA
RNU6-109P	0	NA	NA	NA	NA	NA
RNU6-10P	1.72179	0.237335	0.439038	0.54058	0.588797	NA
RNU6-1100P	0	NA	NA	NA	NA	NA
RNU6-1101P	0	NA	NA	NA	NA	NA
RNU6-1102P	0	NA	NA	NA	NA	NA
RNU6-1103P	0	NA	NA	NA	NA	NA
RNU6-1104P	0	NA	NA	NA	NA	NA
RNU6-1105P	0	NA	NA	NA	NA	NA
RNU6-1106P	0	NA	NA	NA	NA	NA
RNU6-1107P	0	NA	NA	NA	NA	NA
RNU6-1108P	0	NA	NA	NA	NA	NA
RNU6-1109P	0	NA	NA	NA	NA	NA
RNU6-110P	0	NA	NA	NA	NA	NA
RNU6-1110P	0	NA	NA	NA	NA	NA
RNU6-1111P	0	NA	NA	NA	NA	NA
RNU6-1112P	0	NA	NA	NA	NA	NA
RNU6-1113P	0	NA	NA	NA	NA	NA
RNU6-1114P	0	NA	NA	NA	NA	NA
RNU6-1115P	0	NA	NA	NA	NA	NA
RNU6-1116P	0	NA	NA	NA	NA	NA
RNU6-1117P	0	NA	NA	NA	NA	NA
RNU6-1118P	0	NA	NA	NA	NA	NA
RNU6-1119P	0	NA	NA	NA	NA	NA
RNU6-111P	0.171903	-0.0364544	0.231819	-0.157254	0.875045	NA
RNU6-1120P	0	NA	NA	NA	NA	NA
RNU6-1121P	0	NA	NA	NA	NA	NA
RNU6-1122P	0	NA	NA	NA	NA	NA
RNU6-1123P	0	NA	NA	NA	NA	NA
RNU6-1124P	0	NA	NA	NA	NA	NA
RNU6-1125P	0	NA	NA	NA	NA	NA
RNU6-1126P	0	NA	NA	NA	NA	NA
RNU6-1127P	0	NA	NA	NA	NA	NA
RNU6-1128P	0	NA	NA	NA	NA	NA
RNU6-1129P	0	NA	NA	NA	NA	NA
RNU6-112P	0	NA	NA	NA	NA	NA
RNU6-1130P	0	NA	NA	NA	NA	NA
RNU6-1131P	0	NA	NA	NA	NA	NA
RNU6-1132P	0	NA	NA	NA	NA	NA
RNU6-1133P	0	NA	NA	NA	NA	NA
RNU6-1134P	0	NA	NA	NA	NA	NA
RNU6-1135P	0	NA	NA	NA	NA	NA
RNU6-1136P	0.471258	-0.035314	0.244569	-0.144393	0.88519	NA
RNU6-1137P	0	NA	NA	NA	NA	NA
RNU6-1138P	0	NA	NA	NA	NA	NA
RNU6-1139P	0	NA	NA	NA	NA	NA
RNU6-113P	0	NA	NA	NA	NA	NA
RNU6-1140P	0.550799	0.094175	0.277862	0.338927	0.734665	NA
RNU6-1141P	0	NA	NA	NA	NA	NA
RNU6-1142P	0	NA	NA	NA	NA	NA
RNU6-1143P	0	NA	NA	NA	NA	NA
RNU6-1144P	0	NA	NA	NA	NA	NA
RNU6-1145P	0.271603	-0.0910948	0.231819	-0.392956	0.694352	NA
RNU6-1146P	0	NA	NA	NA	NA	NA
RNU6-1147P	0	NA	NA	NA	NA	NA
RNU6-1148P	0	NA	NA	NA	NA	NA
RNU6-1149P	0.407405	-0.131204	0.232567	-0.564155	0.572648	NA
RNU6-114P	0	NA	NA	NA	NA	NA
RNU6-1150P	0	NA	NA	NA	NA	NA
RNU6-1151P	0	NA	NA	NA	NA	NA
RNU6-1152P	0	NA	NA	NA	NA	NA
RNU6-1153P	0.171903	-0.0364544	0.231819	-0.157254	0.875045	NA
RNU6-1154P	0	NA	NA	NA	NA	NA
RNU6-1155P	0	NA	NA	NA	NA	NA
RNU6-1156P	0	NA	NA	NA	NA	NA
RNU6-1157P	0	NA	NA	NA	NA	NA
RNU6-1158P	0	NA	NA	NA	NA	NA
RNU6-1159P	0	NA	NA	NA	NA	NA
RNU6-115P	0	NA	NA	NA	NA	NA
RNU6-1160P	0.171903	-0.0364544	0.231819	-0.157254	0.875045	NA
RNU6-1161P	0	NA	NA	NA	NA	NA
RNU6-1162P	0	NA	NA	NA	NA	NA
RNU6-1163P	0	NA	NA	NA	NA	NA
RNU6-1164P	0	NA	NA	NA	NA	NA
RNU6-1165P	0	NA	NA	NA	NA	NA
RNU6-1166P	0	NA	NA	NA	NA	NA
RNU6-1167P	0	NA	NA	NA	NA	NA
RNU6-1168P	0	NA	NA	NA	NA	NA
RNU6-1169P	0	NA	NA	NA	NA	NA
RNU6-116P	0	NA	NA	NA	NA	NA
RNU6-1170P	0	NA	NA	NA	NA	NA
RNU6-1171P	0	NA	NA	NA	NA	NA
RNU6-1172P	0	NA	NA	NA	NA	NA
RNU6-1174P	0	NA	NA	NA	NA	NA
RNU6-1175P	1.94751	0.116443	0.433673	0.268504	0.788311	NA
RNU6-1176P	0	NA	NA	NA	NA	NA
RNU6-1177P	0	NA	NA	NA	NA	NA
RNU6-1178P	0	NA	NA	NA	NA	NA
RNU6-1179P	0	NA	NA	NA	NA	NA
RNU6-117P	0	NA	NA	NA	NA	NA
RNU6-1180P	2.08957	-0.0973249	0.443909	-0.219245	0.826459	NA
RNU6-1181P	0	NA	NA	NA	NA	NA
RNU6-1182P	0.135802	-0.0364544	0.231819	-0.157254	0.875045	NA
RNU6-1183P	0	NA	NA	NA	NA	NA
RNU6-1184P	0	NA	NA	NA	NA	NA
RNU6-1185P	0.179965	0.0728263	0.231819	0.314151	0.753406	NA
RNU6-1186P	0	NA	NA	NA	NA	NA
RNU6-1187P	0	NA	NA	NA	NA	NA
RNU6-1188P	0	NA	NA	NA	NA	NA
RNU6-1189P	0	NA	NA	NA	NA	NA
RNU6-118P	0	NA	NA	NA	NA	NA
RNU6-1190P	0	NA	NA	NA	NA	NA
RNU6-1191P	0	NA	NA	NA	NA	NA
RNU6-1192P	0	NA	NA	NA	NA	NA
RNU6-1193P	0	NA	NA	NA	NA	NA
RNU6-1194P	0	NA	NA	NA	NA	NA
RNU6-1195P	0.186915	0.0728263	0.231819	0.314151	0.753406	NA
RNU6-1196P	0	NA	NA	NA	NA	NA
RNU6-1197P	0	NA	NA	NA	NA	NA
RNU6-1198P	0	NA	NA	NA	NA	NA
RNU6-1199P	0	NA	NA	NA	NA	NA
RNU6-119P	0	NA	NA	NA	NA	NA
RNU6-1200P	0	NA	NA	NA	NA	NA
RNU6-1201P	0.315767	0.0181859	0.231819	0.0784487	0.937471	NA
RNU6-1202P	0	NA	NA	NA	NA	NA
RNU6-1203P	0	NA	NA	NA	NA	NA
RNU6-1204P	0	NA	NA	NA	NA	NA
RNU6-1205P	0	NA	NA	NA	NA	NA
RNU6-1206P	0	NA	NA	NA	NA	NA
RNU6-1207P	0	NA	NA	NA	NA	NA
RNU6-1208P	0	NA	NA	NA	NA	NA
RNU6-1209P	0	NA	NA	NA	NA	NA
RNU6-120P	0	NA	NA	NA	NA	NA
RNU6-1210P	0	NA	NA	NA	NA	NA
RNU6-1211P	0	NA	NA	NA	NA	NA
RNU6-1212P	0	NA	NA	NA	NA	NA
RNU6-1213P	0	NA	NA	NA	NA	NA
RNU6-1214P	0	NA	NA	NA	NA	NA
RNU6-1215P	0	NA	NA	NA	NA	NA
RNU6-1216P	0.191982	0.0728263	0.231819	0.314151	0.753406	NA
RNU6-1217P	0	NA	NA	NA	NA	NA
RNU6-1218P	0	NA	NA	NA	NA	NA
RNU6-1219P	0	NA	NA	NA	NA	NA
RNU6-121P	0	NA	NA	NA	NA	NA
RNU6-1220P	0	NA	NA	NA	NA	NA
RNU6-1221P	0	NA	NA	NA	NA	NA
RNU6-1222P	0	NA	NA	NA	NA	NA
RNU6-1223P	0	NA	NA	NA	NA	NA
RNU6-1224P	0	NA	NA	NA	NA	NA
RNU6-1225P	2.00565	-0.0514648	0.435327	-0.118221	0.905892	NA
RNU6-1226P	0	NA	NA	NA	NA	NA
RNU6-1227P	0	NA	NA	NA	NA	NA
RNU6-1228P	0	NA	NA	NA	NA	NA
RNU6-1229P	0	NA	NA	NA	NA	NA
RNU6-122P	0	NA	NA	NA	NA	NA
RNU6-1230P	0	NA	NA	NA	NA	NA
RNU6-1231P	0	NA	NA	NA	NA	NA
RNU6-1232P	0	NA	NA	NA	NA	NA
RNU6-1233P	0	NA	NA	NA	NA	NA
RNU6-1234P	0	NA	NA	NA	NA	NA
RNU6-1235P	0.507749	0.102012	0.271271	0.37605	0.70688	NA
RNU6-1236P	0	NA	NA	NA	NA	NA
RNU6-1237P	0	NA	NA	NA	NA	NA
RNU6-1238P	0	NA	NA	NA	NA	NA
RNU6-1239P	0	NA	NA	NA	NA	NA
RNU6-123P	0	NA	NA	NA	NA	NA
RNU6-1240P	0	NA	NA	NA	NA	NA
RNU6-1241P	0	NA	NA	NA	NA	NA
RNU6-1242P	0	NA	NA	NA	NA	NA
RNU6-1243P	0	NA	NA	NA	NA	NA
RNU6-1244P	0	NA	NA	NA	NA	NA
RNU6-1245P	0	NA	NA	NA	NA	NA
RNU6-1246P	0	NA	NA	NA	NA	NA
RNU6-1247P	0	NA	NA	NA	NA	NA
RNU6-1248P	0	NA	NA	NA	NA	NA
RNU6-1249P	0	NA	NA	NA	NA	NA
RNU6-124P	0	NA	NA	NA	NA	NA
RNU6-1250P	0	NA	NA	NA	NA	NA
RNU6-1251P	0	NA	NA	NA	NA	NA
RNU6-1252P	0	NA	NA	NA	NA	NA
RNU6-1253P	0	NA	NA	NA	NA	NA
RNU6-1254P	0	NA	NA	NA	NA	NA
RNU6-1255P	0.271603	-0.0910948	0.231819	-0.392956	0.694352	NA
RNU6-1256P	0	NA	NA	NA	NA	NA
RNU6-1257P	0	NA	NA	NA	NA	NA
RNU6-1258P	0	NA	NA	NA	NA	NA
RNU6-1259P	0	NA	NA	NA	NA	NA
RNU6-125P	0	NA	NA	NA	NA	NA
RNU6-1260P	0	NA	NA	NA	NA	NA
RNU6-1261P	0	NA	NA	NA	NA	NA
RNU6-1262P	0	NA	NA	NA	NA	NA
RNU6-1263P	0	NA	NA	NA	NA	NA
RNU6-1264P	0	NA	NA	NA	NA	NA
RNU6-1265P	0	NA	NA	NA	NA	NA
RNU6-1266P	0	NA	NA	NA	NA	NA
RNU6-1267P	0	NA	NA	NA	NA	NA
RNU6-1268P	0	NA	NA	NA	NA	NA
RNU6-1269P	0	NA	NA	NA	NA	NA
RNU6-126P	0	NA	NA	NA	NA	NA
RNU6-1270P	0	NA	NA	NA	NA	NA
RNU6-1271P	0	NA	NA	NA	NA	NA
RNU6-1272P	0	NA	NA	NA	NA	NA
RNU6-1273P	0	NA	NA	NA	NA	NA
RNU6-1274P	0	NA	NA	NA	NA	NA
RNU6-1275P	0	NA	NA	NA	NA	NA
RNU6-1276P	0	NA	NA	NA	NA	NA
RNU6-1277P	0	NA	NA	NA	NA	NA
RNU6-1278P	0	NA	NA	NA	NA	NA
RNU6-1279P	0	NA	NA	NA	NA	NA
RNU6-127P	0	NA	NA	NA	NA	NA
RNU6-1280P	0.171903	-0.0364544	0.231819	-0.157254	0.875045	NA
RNU6-1281P	0	NA	NA	NA	NA	NA
RNU6-1282P	0	NA	NA	NA	NA	NA
RNU6-1283P	0	NA	NA	NA	NA	NA
RNU6-1284P	0	NA	NA	NA	NA	NA
RNU6-1285P	0	NA	NA	NA	NA	NA
RNU6-1286P	0	NA	NA	NA	NA	NA
RNU6-1287P	0	NA	NA	NA	NA	NA
RNU6-1288P	0	NA	NA	NA	NA	NA
RNU6-1289P	0	NA	NA	NA	NA	NA
RNU6-128P	0	NA	NA	NA	NA	NA
RNU6-1290P	0.179965	0.0728263	0.231819	0.314151	0.753406	NA
RNU6-1291P	0	NA	NA	NA	NA	NA
RNU6-1292P	0.135802	-0.0364544	0.231819	-0.157254	0.875045	NA
RNU6-1293P	0	NA	NA	NA	NA	NA
RNU6-1294P	0	NA	NA	NA	NA	NA
RNU6-1295P	0	NA	NA	NA	NA	NA
RNU6-1296P	0	NA	NA	NA	NA	NA
RNU6-1297P	0	NA	NA	NA	NA	NA
RNU6-1298P	0	NA	NA	NA	NA	NA
RNU6-1299P	0	NA	NA	NA	NA	NA
RNU6-129P	0	NA	NA	NA	NA	NA
RNU6-12P	3.81445	0.0674806	0.485025	0.139128	0.889349	NA
RNU6-1300P	0	NA	NA	NA	NA	NA
RNU6-1301P	0	NA	NA	NA	NA	NA
RNU6-1302P	0	NA	NA	NA	NA	NA
RNU6-1303P	0	NA	NA	NA	NA	NA
RNU6-1304P	0.899827	0.270514	0.280071	0.965876	0.334106	NA
RNU6-1305P	0	NA	NA	NA	NA	NA
RNU6-1306P	0	NA	NA	NA	NA	NA
RNU6-1307P	0	NA	NA	NA	NA	NA
RNU6-1308P	0	NA	NA	NA	NA	NA
RNU6-1309P	0.271603	-0.0910948	0.231819	-0.392956	0.694352	NA
RNU6-130P	0.843784	0.129165	0.33957	0.380378	0.703664	NA
RNU6-1310P	0	NA	NA	NA	NA	NA
RNU6-1311P	0.191982	0.0728263	0.231819	0.314151	0.753406	NA
RNU6-1312P	0	NA	NA	NA	NA	NA
RNU6-1313P	0	NA	NA	NA	NA	NA
RNU6-1314P	0	NA	NA	NA	NA	NA
RNU6-1315P	1.394	0.213943	0.406964	0.525705	0.599093	NA
RNU6-1316P	0	NA	NA	NA	NA	NA
RNU6-1317P	0	NA	NA	NA	NA	NA
RNU6-1318P	0	NA	NA	NA	NA	NA
RNU6-1319P	0	NA	NA	NA	NA	NA
RNU6-131P	0	NA	NA	NA	NA	NA
RNU6-1320P	0	NA	NA	NA	NA	NA
RNU6-1321P	0	NA	NA	NA	NA	NA
RNU6-1322P	0	NA	NA	NA	NA	NA
RNU6-1323P	0.560744	0.179571	0.23572	0.761797	0.446181	NA
RNU6-1324P	0	NA	NA	NA	NA	NA
RNU6-1325P	0.186915	0.0728263	0.231819	0.314151	0.753406	NA
RNU6-1326P	0	NA	NA	NA	NA	NA
RNU6-1327P	0.351868	0.0181859	0.231819	0.0784487	0.937471	NA
RNU6-1328P	0	NA	NA	NA	NA	NA
RNU6-1329P	0	NA	NA	NA	NA	NA
RNU6-132P	0	NA	NA	NA	NA	NA
RNU6-1330P	0	NA	NA	NA	NA	NA
RNU6-1331P	0	NA	NA	NA	NA	NA
RNU6-1332P	0	NA	NA	NA	NA	NA
RNU6-1333P	0	NA	NA	NA	NA	NA
RNU6-1334P	0	NA	NA	NA	NA	NA
RNU6-1335P	0	NA	NA	NA	NA	NA
RNU6-1336P	0	NA	NA	NA	NA	NA
RNU6-1337P	0	NA	NA	NA	NA	NA
RNU6-1338P	0	NA	NA	NA	NA	NA
RNU6-1339P	0	NA	NA	NA	NA	NA
RNU6-133P	0	NA	NA	NA	NA	NA
RNU6-1340P	0	NA	NA	NA	NA	NA
RNU6-134P	0	NA	NA	NA	NA	NA
RNU6-135P	0	NA	NA	NA	NA	NA
RNU6-136P	0	NA	NA	NA	NA	NA
RNU6-137P	0	NA	NA	NA	NA	NA
RNU6-138P	0	NA	NA	NA	NA	NA
RNU6-139P	0	NA	NA	NA	NA	NA
RNU6-13P	3.81445	0.0674806	0.485025	0.139128	0.889349	NA
RNU6-140P	0.142171	-0.0364544	0.231819	-0.157254	0.875045	NA
RNU6-141P	0	NA	NA	NA	NA	NA
RNU6-142P	0	NA	NA	NA	NA	NA
RNU6-143P	0	NA	NA	NA	NA	NA
RNU6-144P	0.186915	0.0728263	0.231819	0.314151	0.753406	NA
RNU6-145P	0	NA	NA	NA	NA	NA
RNU6-146P	0	NA	NA	NA	NA	NA
RNU6-147P	0	NA	NA	NA	NA	NA
RNU6-148P	0	NA	NA	NA	NA	NA
RNU6-149P	0	NA	NA	NA	NA	NA
RNU6-14P	6.49754	0.103855	0.496376	0.209227	0.834271	NA
RNU6-150P	0	NA	NA	NA	NA	NA
RNU6-151P	0	NA	NA	NA	NA	NA
RNU6-152P	0	NA	NA	NA	NA	NA
RNU6-153P	0	NA	NA	NA	NA	NA
RNU6-154P	1.12168	0.310714	0.351248	0.884601	0.376372	NA
RNU6-155P	0	NA	NA	NA	NA	NA
RNU6-156P	0	NA	NA	NA	NA	NA
RNU6-157P	0	NA	NA	NA	NA	NA
RNU6-158P	0	NA	NA	NA	NA	NA
RNU6-159P	0	NA	NA	NA	NA	NA
RNU6-15P	0.675698	0.146362	0.275447	0.531361	0.595169	NA
RNU6-160P	0	NA	NA	NA	NA	NA
RNU6-161P	0	NA	NA	NA	NA	NA
RNU6-162P	0	NA	NA	NA	NA	NA
RNU6-163P	0	NA	NA	NA	NA	NA
RNU6-164P	0.179965	0.0728263	0.231819	0.314151	0.753406	NA
RNU6-165P	0	NA	NA	NA	NA	NA
RNU6-166P	0	NA	NA	NA	NA	NA
RNU6-167P	0	NA	NA	NA	NA	NA
RNU6-168P	0	NA	NA	NA	NA	NA
RNU6-169P	0.135802	-0.0364544	0.231819	-0.157254	0.875045	NA
RNU6-16P	0.186915	0.0728263	0.231819	0.314151	0.753406	NA
RNU6-170P	0	NA	NA	NA	NA	NA
RNU6-171P	0	NA	NA	NA	NA	NA
RNU6-172P	0	NA	NA	NA	NA	NA
RNU6-173P	0	NA	NA	NA	NA	NA
RNU6-174P	0	NA	NA	NA	NA	NA
RNU6-175P	0	NA	NA	NA	NA	NA
RNU6-176P	0	NA	NA	NA	NA	NA
RNU6-177P	0	NA	NA	NA	NA	NA
RNU6-178P	0	NA	NA	NA	NA	NA
RNU6-179P	0	NA	NA	NA	NA	NA
RNU6-17P	3.04129	-0.371959	0.471228	-0.789339	0.429914	NA
RNU6-180P	0	NA	NA	NA	NA	NA
RNU6-181P	0	NA	NA	NA	NA	NA
RNU6-182P	0	NA	NA	NA	NA	NA
RNU6-183P	0	NA	NA	NA	NA	NA
RNU6-184P	0	NA	NA	NA	NA	NA
RNU6-185P	0	NA	NA	NA	NA	NA
RNU6-187P	0	NA	NA	NA	NA	NA
RNU6-188P	0	NA	NA	NA	NA	NA
RNU6-189P	0	NA	NA	NA	NA	NA
RNU6-18P	3.04129	-0.371959	0.471228	-0.789339	0.429914	NA
RNU6-190P	0	NA	NA	NA	NA	NA
RNU6-191P	0	NA	NA	NA	NA	NA
RNU6-192P	0.142171	-0.0364544	0.231819	-0.157254	0.875045	NA
RNU6-193P	0	NA	NA	NA	NA	NA
RNU6-194P	0	NA	NA	NA	NA	NA
RNU6-195P	0.315767	0.0181859	0.231819	0.0784487	0.937471	NA
RNU6-196P	0.186915	0.0728263	0.231819	0.314151	0.753406	NA
RNU6-197P	0	NA	NA	NA	NA	NA
RNU6-198P	0	NA	NA	NA	NA	NA
RNU6-199P	0	NA	NA	NA	NA	NA
RNU6-19P	0.77032	-0.284479	0.291001	-0.97759	0.328277	NA
RNU6-200P	0	NA	NA	NA	NA	NA
RNU6-201P	0	NA	NA	NA	NA	NA
RNU6-202P	0	NA	NA	NA	NA	NA
RNU6-203P	0	NA	NA	NA	NA	NA
RNU6-204P	0.191982	0.0728263	0.231819	0.314151	0.753406	NA
RNU6-205P	0	NA	NA	NA	NA	NA
RNU6-206P	0	NA	NA	NA	NA	NA
RNU6-207P	0	NA	NA	NA	NA	NA
RNU6-208P	0	NA	NA	NA	NA	NA
RNU6-209P	0	NA	NA	NA	NA	NA
RNU6-20P	6.9259	0.29374	0.496889	0.591157	0.554415	NA
RNU6-210P	0	NA	NA	NA	NA	NA
RNU6-211P	0	NA	NA	NA	NA	NA
RNU6-212P	0	NA	NA	NA	NA	NA
RNU6-213P	0	NA	NA	NA	NA	NA
RNU6-214P	0.142171	-0.0364544	0.231819	-0.157254	0.875045	NA
RNU6-215P	0	NA	NA	NA	NA	NA
RNU6-217P	0	NA	NA	NA	NA	NA
RNU6-218P	0	NA	NA	NA	NA	NA
RNU6-219P	0	NA	NA	NA	NA	NA
RNU6-21P	1.18889	-0.0215906	0.351554	-0.0614148	0.951029	NA
RNU6-220P	0	NA	NA	NA	NA	NA
RNU6-221P	0	NA	NA	NA	NA	NA
RNU6-222P	0.186915	0.0728263	0.231819	0.314151	0.753406	NA
RNU6-223P	0	NA	NA	NA	NA	NA
RNU6-224P	0	NA	NA	NA	NA	NA
RNU6-225P	5.85923	0.810309	0.500582	1.61873	0.105505	NA
RNU6-226P	0	NA	NA	NA	NA	NA
RNU6-227P	0.191982	0.0728263	0.231819	0.314151	0.753406	NA
RNU6-228P	0	NA	NA	NA	NA	NA
RNU6-229P	0	NA	NA	NA	NA	NA
RNU6-22P	0.373829	0.127467	0.231819	0.549853	0.58242	NA
RNU6-230P	0	NA	NA	NA	NA	NA
RNU6-231P	0	NA	NA	NA	NA	NA
RNU6-232P	0	NA	NA	NA	NA	NA
RNU6-233P	1.08947	-0.00494965	0.34286	-0.0144363	0.988482	NA
RNU6-234P	0	NA	NA	NA	NA	NA
RNU6-235P	0.186915	0.0728263	0.231819	0.314151	0.753406	NA
RNU6-236P	0	NA	NA	NA	NA	NA
RNU6-237P	0	NA	NA	NA	NA	NA
RNU6-238P	0	NA	NA	NA	NA	NA
RNU6-239P	0	NA	NA	NA	NA	NA
RNU6-23P	4.02938	-0.106975	0.494946	-0.216135	0.828882	NA
RNU6-240P	0	NA	NA	NA	NA	NA
RNU6-241P	0	NA	NA	NA	NA	NA
RNU6-242P	0	NA	NA	NA	NA	NA
RNU6-243P	0	NA	NA	NA	NA	NA
RNU6-244P	0.179965	0.0728263	0.231819	0.314151	0.753406	NA
RNU6-245P	0	NA	NA	NA	NA	NA
RNU6-246P	0	NA	NA	NA	NA	NA
RNU6-247P	0	NA	NA	NA	NA	NA
RNU6-248P	0	NA	NA	NA	NA	NA
RNU6-249P	0.494619	-0.0493534	0.26939	-0.183204	0.854638	NA
RNU6-24P	0	NA	NA	NA	NA	NA
RNU6-250P	0	NA	NA	NA	NA	NA
RNU6-251P	0	NA	NA	NA	NA	NA
RNU6-252P	0	NA	NA	NA	NA	NA
RNU6-253P	0	NA	NA	NA	NA	NA
RNU6-254P	0	NA	NA	NA	NA	NA
RNU6-255P	0	NA	NA	NA	NA	NA
RNU6-256P	0	NA	NA	NA	NA	NA
RNU6-257P	0	NA	NA	NA	NA	NA
RNU6-258P	0	NA	NA	NA	NA	NA
RNU6-259P	0	NA	NA	NA	NA	NA
RNU6-25P	8.492	0.527894	0.500419	1.0549	0.29147	NA
RNU6-260P	0	NA	NA	NA	NA	NA
RNU6-261P	0	NA	NA	NA	NA	NA
RNU6-262P	0	NA	NA	NA	NA	NA
RNU6-263P	0	NA	NA	NA	NA	NA
RNU6-264P	0	NA	NA	NA	NA	NA
RNU6-265P	0	NA	NA	NA	NA	NA
RNU6-266P	0	NA	NA	NA	NA	NA
RNU6-267P	0	NA	NA	NA	NA	NA
RNU6-268P	0.787025	-0.026652	0.333121	-0.0800068	0.936232	NA
RNU6-269P	0	NA	NA	NA	NA	NA
RNU6-26P	0	NA	NA	NA	NA	NA
RNU6-270P	0	NA	NA	NA	NA	NA
RNU6-271P	0	NA	NA	NA	NA	NA
RNU6-272P	0	NA	NA	NA	NA	NA
RNU6-273P	0	NA	NA	NA	NA	NA
RNU6-274P	0.191982	0.0728263	0.231819	0.314151	0.753406	NA
RNU6-275P	0	NA	NA	NA	NA	NA
RNU6-276P	0	NA	NA	NA	NA	NA
RNU6-277P	0	NA	NA	NA	NA	NA
RNU6-278P	0	NA	NA	NA	NA	NA
RNU6-279P	0	NA	NA	NA	NA	NA
RNU6-27P	0.64355	0.0401856	0.293137	0.137088	0.890961	NA
RNU6-280P	0	NA	NA	NA	NA	NA
RNU6-281P	0	NA	NA	NA	NA	NA
RNU6-282P	0	NA	NA	NA	NA	NA
RNU6-283P	0	NA	NA	NA	NA	NA
RNU6-284P	0	NA	NA	NA	NA	NA
RNU6-285P	0	NA	NA	NA	NA	NA
RNU6-286P	0	NA	NA	NA	NA	NA
RNU6-287P	0.179965	0.0728263	0.231819	0.314151	0.753406	NA
RNU6-288P	0	NA	NA	NA	NA	NA
RNU6-289P	0	NA	NA	NA	NA	NA
RNU6-28P	0.383963	0.127467	0.231819	0.549853	0.58242	NA
RNU6-290P	0	NA	NA	NA	NA	NA
RNU6-291P	0.186915	0.0728263	0.231819	0.314151	0.753406	NA
RNU6-292P	0	NA	NA	NA	NA	NA
RNU6-293P	0	NA	NA	NA	NA	NA
RNU6-294P	0	NA	NA	NA	NA	NA
RNU6-295P	0	NA	NA	NA	NA	NA
RNU6-296P	0	NA	NA	NA	NA	NA
RNU6-297P	0	NA	NA	NA	NA	NA
RNU6-298P	0	NA	NA	NA	NA	NA
RNU6-299P	0	NA	NA	NA	NA	NA
RNU6-29P	0	NA	NA	NA	NA	NA
RNU6-300P	0	NA	NA	NA	NA	NA
RNU6-301P	0	NA	NA	NA	NA	NA
RNU6-302P	0	NA	NA	NA	NA	NA
RNU6-303P	0	NA	NA	NA	NA	NA
RNU6-304P	0	NA	NA	NA	NA	NA
RNU6-305P	0	NA	NA	NA	NA	NA
RNU6-306P	0	NA	NA	NA	NA	NA
RNU6-307P	0	NA	NA	NA	NA	NA
RNU6-308P	0	NA	NA	NA	NA	NA
RNU6-309P	0	NA	NA	NA	NA	NA
RNU6-310P	0	NA	NA	NA	NA	NA
RNU6-311P	0	NA	NA	NA	NA	NA
RNU6-312P	0	NA	NA	NA	NA	NA
RNU6-313P	0	NA	NA	NA	NA	NA
RNU6-314P	0	NA	NA	NA	NA	NA
RNU6-315P	0	NA	NA	NA	NA	NA
RNU6-316P	0	NA	NA	NA	NA	NA
RNU6-317P	0	NA	NA	NA	NA	NA
RNU6-318P	0	NA	NA	NA	NA	NA
RNU6-319P	0	NA	NA	NA	NA	NA
RNU6-31P	1.99498	-0.17914	0.438856	-0.408197	0.683129	NA
RNU6-320P	0	NA	NA	NA	NA	NA
RNU6-321P	0	NA	NA	NA	NA	NA
RNU6-322P	0	NA	NA	NA	NA	NA
RNU6-324P	0	NA	NA	NA	NA	NA
RNU6-325P	0.359931	0.127467	0.231819	0.549853	0.58242	NA
RNU6-326P	0	NA	NA	NA	NA	NA
RNU6-327P	0	NA	NA	NA	NA	NA
RNU6-328P	0	NA	NA	NA	NA	NA
RNU6-329P	0	NA	NA	NA	NA	NA
RNU6-32P	3.81445	0.0674806	0.485025	0.139128	0.889349	NA
RNU6-330P	0	NA	NA	NA	NA	NA
RNU6-331P	0	NA	NA	NA	NA	NA
RNU6-332P	0	NA	NA	NA	NA	NA
RNU6-333P	0	NA	NA	NA	NA	NA
RNU6-334P	0	NA	NA	NA	NA	NA
RNU6-335P	0	NA	NA	NA	NA	NA
RNU6-336P	0	NA	NA	NA	NA	NA
RNU6-337P	0	NA	NA	NA	NA	NA
RNU6-338P	0	NA	NA	NA	NA	NA
RNU6-339P	0	NA	NA	NA	NA	NA
RNU6-33P	2.65467	0.333379	0.441428	0.755228	0.450112	NA
RNU6-340P	0	NA	NA	NA	NA	NA
RNU6-341P	0	NA	NA	NA	NA	NA
RNU6-342P	0	NA	NA	NA	NA	NA
RNU6-343P	0	NA	NA	NA	NA	NA
RNU6-344P	0	NA	NA	NA	NA	NA
RNU6-345P	0	NA	NA	NA	NA	NA
RNU6-346P	2.03012	0.0690989	0.440107	0.157005	0.875241	NA
RNU6-347P	0	NA	NA	NA	NA	NA
RNU6-348P	0	NA	NA	NA	NA	NA
RNU6-349P	0	NA	NA	NA	NA	NA
RNU6-34P	8.69666	0.348825	0.486842	0.716505	0.47368	NA
RNU6-350P	0	NA	NA	NA	NA	NA
RNU6-351P	0	NA	NA	NA	NA	NA
RNU6-352P	0	NA	NA	NA	NA	NA
RNU6-353P	0	NA	NA	NA	NA	NA
RNU6-354P	0	NA	NA	NA	NA	NA
RNU6-355P	0	NA	NA	NA	NA	NA
RNU6-356P	0	NA	NA	NA	NA	NA
RNU6-357P	0	NA	NA	NA	NA	NA
RNU6-358P	0	NA	NA	NA	NA	NA
RNU6-359P	1.6506	-0.0671438	0.43836	-0.15317	0.878264	NA
RNU6-35P	1.1016	0.157706	0.345687	0.456211	0.648238	NA
RNU6-360P	0	NA	NA	NA	NA	NA
RNU6-361P	0	NA	NA	NA	NA	NA
RNU6-362P	0.48767	-0.0489258	0.268299	-0.182355	0.855304	NA
RNU6-363P	0	NA	NA	NA	NA	NA
RNU6-364P	0	NA	NA	NA	NA	NA
RNU6-365P	0	NA	NA	NA	NA	NA
RNU6-366P	0	NA	NA	NA	NA	NA
RNU6-367P	0	NA	NA	NA	NA	NA
RNU6-368P	0	NA	NA	NA	NA	NA
RNU6-369P	0	NA	NA	NA	NA	NA
RNU6-36P	1.0877	0.154007	0.344694	0.446795	0.655023	NA
RNU6-370P	0	NA	NA	NA	NA	NA
RNU6-371P	0	NA	NA	NA	NA	NA
RNU6-372P	0	NA	NA	NA	NA	NA
RNU6-373P	0.135802	-0.0364544	0.231819	-0.157254	0.875045	NA
RNU6-374P	0	NA	NA	NA	NA	NA
RNU6-375P	0	NA	NA	NA	NA	NA
RNU6-376P	0	NA	NA	NA	NA	NA
RNU6-377P	0	NA	NA	NA	NA	NA
RNU6-378P	0.179965	0.0728263	0.231819	0.314151	0.753406	NA
RNU6-379P	0	NA	NA	NA	NA	NA
RNU6-380P	0.358817	0.0181859	0.231819	0.0784487	0.937471	NA
RNU6-381P	0	NA	NA	NA	NA	NA
RNU6-382P	0	NA	NA	NA	NA	NA
RNU6-383P	0	NA	NA	NA	NA	NA
RNU6-384P	0	NA	NA	NA	NA	NA
RNU6-385P	0	NA	NA	NA	NA	NA
RNU6-387P	0	NA	NA	NA	NA	NA
RNU6-388P	0	NA	NA	NA	NA	NA
RNU6-389P	0	NA	NA	NA	NA	NA
RNU6-38P	0	NA	NA	NA	NA	NA
RNU6-390P	0	NA	NA	NA	NA	NA
RNU6-391P	0	NA	NA	NA	NA	NA
RNU6-392P	0	NA	NA	NA	NA	NA
RNU6-393P	0.741558	-0.15126	0.307966	-0.491157	0.623315	NA
RNU6-394P	0	NA	NA	NA	NA	NA
RNU6-395P	0	NA	NA	NA	NA	NA
RNU6-396P	0	NA	NA	NA	NA	NA
RNU6-397P	0	NA	NA	NA	NA	NA
RNU6-398P	0	NA	NA	NA	NA	NA
RNU6-399P	0	NA	NA	NA	NA	NA
RNU6-39P	2.38787	0.0487786	0.401356	0.121534	0.903268	NA
RNU6-400P	0	NA	NA	NA	NA	NA
RNU6-401P	0	NA	NA	NA	NA	NA
RNU6-402P	0	NA	NA	NA	NA	NA
RNU6-403P	0	NA	NA	NA	NA	NA
RNU6-404P	0.912612	0.235165	0.328258	0.716402	0.473743	NA
RNU6-405P	0	NA	NA	NA	NA	NA
RNU6-406P	0	NA	NA	NA	NA	NA
RNU6-407P	0	NA	NA	NA	NA	NA
RNU6-408P	0	NA	NA	NA	NA	NA
RNU6-409P	0	NA	NA	NA	NA	NA
RNU6-40P	0.600689	-0.10076	0.287419	-0.350569	0.725912	NA
RNU6-410P	0	NA	NA	NA	NA	NA
RNU6-411P	0	NA	NA	NA	NA	NA
RNU6-412P	0	NA	NA	NA	NA	NA
RNU6-413P	0	NA	NA	NA	NA	NA
RNU6-414P	0.359931	0.127467	0.231819	0.549853	0.58242	NA
RNU6-415P	0	NA	NA	NA	NA	NA
RNU6-416P	0	NA	NA	NA	NA	NA
RNU6-417P	0	NA	NA	NA	NA	NA
RNU6-418P	0	NA	NA	NA	NA	NA
RNU6-419P	0.142171	-0.0364544	0.231819	-0.157254	0.875045	NA
RNU6-41P	1.90968	0.611518	0.382812	1.59744	0.110168	NA
RNU6-420P	0	NA	NA	NA	NA	NA
RNU6-421P	0.171903	-0.0364544	0.231819	-0.157254	0.875045	NA
RNU6-422P	0	NA	NA	NA	NA	NA
RNU6-423P	0	NA	NA	NA	NA	NA
RNU6-424P	0	NA	NA	NA	NA	NA
RNU6-425P	0	NA	NA	NA	NA	NA
RNU6-426P	0	NA	NA	NA	NA	NA
RNU6-427P	0	NA	NA	NA	NA	NA
RNU6-428P	0	NA	NA	NA	NA	NA
RNU6-429P	0	NA	NA	NA	NA	NA
RNU6-42P	0.502102	0.0828519	0.249447	0.332142	0.739782	NA
RNU6-430P	0	NA	NA	NA	NA	NA
RNU6-431P	0.644274	0.0269166	0.271518	0.0991338	0.921032	NA
RNU6-432P	0	NA	NA	NA	NA	NA
RNU6-433P	0	NA	NA	NA	NA	NA
RNU6-434P	0.179965	0.0728263	0.231819	0.314151	0.753406	NA
RNU6-435P	0	NA	NA	NA	NA	NA
RNU6-436P	0	NA	NA	NA	NA	NA
RNU6-437P	0	NA	NA	NA	NA	NA
RNU6-438P	0	NA	NA	NA	NA	NA
RNU6-439P	1.59844	0.434867	0.419208	1.03735	0.299571	NA
RNU6-43P	0.179965	0.0728263	0.231819	0.314151	0.753406	NA
RNU6-440P	0	NA	NA	NA	NA	NA
RNU6-441P	0	NA	NA	NA	NA	NA
RNU6-442P	0	NA	NA	NA	NA	NA
RNU6-443P	0	NA	NA	NA	NA	NA
RNU6-444P	0	NA	NA	NA	NA	NA
RNU6-445P	0	NA	NA	NA	NA	NA
RNU6-446P	0	NA	NA	NA	NA	NA
RNU6-447P	0	NA	NA	NA	NA	NA
RNU6-448P	0	NA	NA	NA	NA	NA
RNU6-449P	0	NA	NA	NA	NA	NA
RNU6-44P	0.383963	0.127467	0.231819	0.549853	0.58242	NA
RNU6-450P	0	NA	NA	NA	NA	NA
RNU6-451P	0	NA	NA	NA	NA	NA
RNU6-452P	0	NA	NA	NA	NA	NA
RNU6-453P	0.451569	-0.0311192	0.241437	-0.128891	0.897444	NA
RNU6-454P	0	NA	NA	NA	NA	NA
RNU6-455P	0	NA	NA	NA	NA	NA
RNU6-456P	0	NA	NA	NA	NA	NA
RNU6-457P	0	NA	NA	NA	NA	NA
RNU6-458P	0	NA	NA	NA	NA	NA
RNU6-459P	0	NA	NA	NA	NA	NA
RNU6-45P	0	NA	NA	NA	NA	NA
RNU6-460P	0	NA	NA	NA	NA	NA
RNU6-461P	0	NA	NA	NA	NA	NA
RNU6-462P	0	NA	NA	NA	NA	NA
RNU6-463P	0.191982	0.0728263	0.231819	0.314151	0.753406	NA
RNU6-464P	0	NA	NA	NA	NA	NA
RNU6-465P	0	NA	NA	NA	NA	NA
RNU6-466P	0	NA	NA	NA	NA	NA
RNU6-468P	0.191982	0.0728263	0.231819	0.314151	0.753406	NA
RNU6-469P	0.135802	-0.0364544	0.231819	-0.157254	0.875045	NA
RNU6-46P	1.08152	0.0223552	0.339598	0.0658284	0.947514	NA
RNU6-470P	0	NA	NA	NA	NA	NA
RNU6-471P	0	NA	NA	NA	NA	NA
RNU6-472P	0	NA	NA	NA	NA	NA
RNU6-473P	0	NA	NA	NA	NA	NA
RNU6-474P	0	NA	NA	NA	NA	NA
RNU6-475P	0	NA	NA	NA	NA	NA
RNU6-476P	0	NA	NA	NA	NA	NA
RNU6-477P	0	NA	NA	NA	NA	NA
RNU6-478P	0.179965	0.0728263	0.231819	0.314151	0.753406	NA
RNU6-479P	0	NA	NA	NA	NA	NA
RNU6-47P	0.378896	0.127467	0.231819	0.549853	0.58242	NA
RNU6-480P	0	NA	NA	NA	NA	NA
RNU6-481P	0	NA	NA	NA	NA	NA
RNU6-482P	0.485977	-0.165488	0.247534	-0.668544	0.503786	NA
RNU6-483P	0	NA	NA	NA	NA	NA
RNU6-484P	0	NA	NA	NA	NA	NA
RNU6-485P	0	NA	NA	NA	NA	NA
RNU6-486P	0	NA	NA	NA	NA	NA
RNU6-487P	12.8415	0.188593	0.471006	0.400405	0.688858	NA
RNU6-488P	0	NA	NA	NA	NA	NA
RNU6-489P	0	NA	NA	NA	NA	NA
RNU6-48P	0.565811	0.222701	0.259765	0.857317	0.39127	NA
RNU6-490P	0.191982	0.0728263	0.231819	0.314151	0.753406	NA
RNU6-491P	0	NA	NA	NA	NA	NA
RNU6-492P	0	NA	NA	NA	NA	NA
RNU6-493P	0	NA	NA	NA	NA	NA
RNU6-494P	0	NA	NA	NA	NA	NA
RNU6-495P	0	NA	NA	NA	NA	NA
RNU6-496P	0.689017	0.175546	0.3005	0.584179	0.5591	NA
RNU6-497P	0	NA	NA	NA	NA	NA
RNU6-498P	0.507749	0.102012	0.271271	0.37605	0.70688	NA
RNU6-499P	0	NA	NA	NA	NA	NA
RNU6-49P	0.565811	0.222701	0.259765	0.857317	0.39127	NA
RNU6-500P	0	NA	NA	NA	NA	NA
RNU6-501P	0	NA	NA	NA	NA	NA
RNU6-502P	0	NA	NA	NA	NA	NA
RNU6-503P	0	NA	NA	NA	NA	NA
RNU6-504P	0	NA	NA	NA	NA	NA
RNU6-505P	0	NA	NA	NA	NA	NA
RNU6-506P	0	NA	NA	NA	NA	NA
RNU6-507P	0	NA	NA	NA	NA	NA
RNU6-508P	0	NA	NA	NA	NA	NA
RNU6-509P	0	NA	NA	NA	NA	NA
RNU6-50P	0	NA	NA	NA	NA	NA
RNU6-510P	0	NA	NA	NA	NA	NA
RNU6-511P	0	NA	NA	NA	NA	NA
RNU6-512P	0	NA	NA	NA	NA	NA
RNU6-513P	0	NA	NA	NA	NA	NA
RNU6-514P	0	NA	NA	NA	NA	NA
RNU6-515P	0.383963	0.127467	0.231819	0.549853	0.58242	NA
RNU6-516P	0	NA	NA	NA	NA	NA
RNU6-517P	0.329086	0.0181859	0.231819	0.0784487	0.937471	NA
RNU6-518P	0	NA	NA	NA	NA	NA
RNU6-519P	0.135802	-0.0364544	0.231819	-0.157254	0.875045	NA
RNU6-51P	0.186915	0.0728263	0.231819	0.314151	0.753406	NA
RNU6-520P	0	NA	NA	NA	NA	NA
RNU6-521P	0	NA	NA	NA	NA	NA
RNU6-522P	0	NA	NA	NA	NA	NA
RNU6-523P	0.179965	0.0728263	0.231819	0.314151	0.753406	NA
RNU6-524P	0	NA	NA	NA	NA	NA
RNU6-525P	0	NA	NA	NA	NA	NA
RNU6-526P	0	NA	NA	NA	NA	NA
RNU6-527P	0	NA	NA	NA	NA	NA
RNU6-528P	0.135802	-0.0364544	0.231819	-0.157254	0.875045	NA
RNU6-529P	0	NA	NA	NA	NA	NA
RNU6-52P	0	NA	NA	NA	NA	NA
RNU6-530P	0	NA	NA	NA	NA	NA
RNU6-531P	0	NA	NA	NA	NA	NA
RNU6-532P	0	NA	NA	NA	NA	NA
RNU6-533P	0	NA	NA	NA	NA	NA
RNU6-534P	0	NA	NA	NA	NA	NA
RNU6-535P	0	NA	NA	NA	NA	NA
RNU6-536P	0	NA	NA	NA	NA	NA
RNU6-537P	0	NA	NA	NA	NA	NA
RNU6-538P	0	NA	NA	NA	NA	NA
RNU6-539P	0	NA	NA	NA	NA	NA
RNU6-53P	0	NA	NA	NA	NA	NA
RNU6-540P	0	NA	NA	NA	NA	NA
RNU6-541P	0	NA	NA	NA	NA	NA
RNU6-542P	0	NA	NA	NA	NA	NA
RNU6-543P	0	NA	NA	NA	NA	NA
RNU6-544P	0.191982	0.0728263	0.231819	0.314151	0.753406	NA
RNU6-545P	0.179965	0.0728263	0.231819	0.314151	0.753406	NA
RNU6-546P	0	NA	NA	NA	NA	NA
RNU6-547P	0	NA	NA	NA	NA	NA
RNU6-548P	0	NA	NA	NA	NA	NA
RNU6-549P	0	NA	NA	NA	NA	NA
RNU6-54P	0	NA	NA	NA	NA	NA
RNU6-550P	0	NA	NA	NA	NA	NA
RNU6-551P	0	NA	NA	NA	NA	NA
RNU6-552P	0	NA	NA	NA	NA	NA
RNU6-553P	0	NA	NA	NA	NA	NA
RNU6-554P	0	NA	NA	NA	NA	NA
RNU6-555P	0	NA	NA	NA	NA	NA
RNU6-556P	0	NA	NA	NA	NA	NA
RNU6-557P	0.179965	0.0728263	0.231819	0.314151	0.753406	NA
RNU6-558P	0	NA	NA	NA	NA	NA
RNU6-559P	0	NA	NA	NA	NA	NA
RNU6-55P	0	NA	NA	NA	NA	NA
RNU6-560P	0	NA	NA	NA	NA	NA
RNU6-561P	0	NA	NA	NA	NA	NA
RNU6-562P	0	NA	NA	NA	NA	NA
RNU6-563P	0	NA	NA	NA	NA	NA
RNU6-564P	0.179965	0.0728263	0.231819	0.314151	0.753406	NA
RNU6-565P	0.191982	0.0728263	0.231819	0.314151	0.753406	NA
RNU6-566P	0	NA	NA	NA	NA	NA
RNU6-567P	0	NA	NA	NA	NA	NA
RNU6-568P	0	NA	NA	NA	NA	NA
RNU6-569P	0	NA	NA	NA	NA	NA
RNU6-56P	0	NA	NA	NA	NA	NA
RNU6-570P	0	NA	NA	NA	NA	NA
RNU6-571P	0	NA	NA	NA	NA	NA
RNU6-572P	0	NA	NA	NA	NA	NA
RNU6-573P	0	NA	NA	NA	NA	NA
RNU6-574P	0	NA	NA	NA	NA	NA
RNU6-575P	0	NA	NA	NA	NA	NA
RNU6-576P	0	NA	NA	NA	NA	NA
RNU6-577P	0	NA	NA	NA	NA	NA
RNU6-578P	0	NA	NA	NA	NA	NA
RNU6-579P	0	NA	NA	NA	NA	NA
RNU6-57P	0	NA	NA	NA	NA	NA
RNU6-580P	0	NA	NA	NA	NA	NA
RNU6-581P	0	NA	NA	NA	NA	NA
RNU6-582P	0	NA	NA	NA	NA	NA
RNU6-583P	0	NA	NA	NA	NA	NA
RNU6-584P	0	NA	NA	NA	NA	NA
RNU6-585P	0	NA	NA	NA	NA	NA
RNU6-586P	0	NA	NA	NA	NA	NA
RNU6-587P	0	NA	NA	NA	NA	NA
RNU6-588P	0.191982	0.0728263	0.231819	0.314151	0.753406	NA
RNU6-589P	0.142171	-0.0364544	0.231819	-0.157254	0.875045	NA
RNU6-58P	0	NA	NA	NA	NA	NA
RNU6-590P	0	NA	NA	NA	NA	NA
RNU6-591P	0	NA	NA	NA	NA	NA
RNU6-592P	0	NA	NA	NA	NA	NA
RNU6-593P	0	NA	NA	NA	NA	NA
RNU6-594P	0	NA	NA	NA	NA	NA
RNU6-595P	0	NA	NA	NA	NA	NA
RNU6-596P	0	NA	NA	NA	NA	NA
RNU6-597P	0	NA	NA	NA	NA	NA
RNU6-598P	0.171903	-0.0364544	0.231819	-0.157254	0.875045	NA
RNU6-599P	0	NA	NA	NA	NA	NA
RNU6-59P	0	NA	NA	NA	NA	NA
RNU6-600P	0	NA	NA	NA	NA	NA
RNU6-601P	0	NA	NA	NA	NA	NA
RNU6-602P	0	NA	NA	NA	NA	NA
RNU6-603P	0	NA	NA	NA	NA	NA
RNU6-604P	0	NA	NA	NA	NA	NA
RNU6-605P	0	NA	NA	NA	NA	NA
RNU6-606P	0	NA	NA	NA	NA	NA
RNU6-607P	0	NA	NA	NA	NA	NA
RNU6-608P	0	NA	NA	NA	NA	NA
RNU6-609P	0	NA	NA	NA	NA	NA
RNU6-60P	1.21216	0.120163	0.372713	0.322401	0.747149	NA
RNU6-610P	0	NA	NA	NA	NA	NA
RNU6-611P	0	NA	NA	NA	NA	NA
RNU6-612P	0	NA	NA	NA	NA	NA
RNU6-613P	0	NA	NA	NA	NA	NA
RNU6-614P	0	NA	NA	NA	NA	NA
RNU6-615P	0	NA	NA	NA	NA	NA
RNU6-616P	0	NA	NA	NA	NA	NA
RNU6-617P	0	NA	NA	NA	NA	NA
RNU6-618P	0	NA	NA	NA	NA	NA
RNU6-619P	0	NA	NA	NA	NA	NA
RNU6-61P	0.322716	0.0181859	0.231819	0.0784487	0.937471	NA
RNU6-620P	0	NA	NA	NA	NA	NA
RNU6-621P	0	NA	NA	NA	NA	NA
RNU6-622P	0	NA	NA	NA	NA	NA
RNU6-623P	0	NA	NA	NA	NA	NA
RNU6-624P	0	NA	NA	NA	NA	NA
RNU6-625P	0	NA	NA	NA	NA	NA
RNU6-626P	0.186915	0.0728263	0.231819	0.314151	0.753406	NA
RNU6-627P	0	NA	NA	NA	NA	NA
RNU6-628P	0	NA	NA	NA	NA	NA
RNU6-629P	0.142171	-0.0364544	0.231819	-0.157254	0.875045	NA
RNU6-62P	0	NA	NA	NA	NA	NA
RNU6-630P	0	NA	NA	NA	NA	NA
RNU6-631P	0	NA	NA	NA	NA	NA
RNU6-632P	0	NA	NA	NA	NA	NA
RNU6-633P	0	NA	NA	NA	NA	NA
RNU6-634P	0	NA	NA	NA	NA	NA
RNU6-635P	0	NA	NA	NA	NA	NA
RNU6-636P	0	NA	NA	NA	NA	NA
RNU6-637P	0.848851	0.13074	0.340028	0.384498	0.700609	NA
RNU6-638P	0	NA	NA	NA	NA	NA
RNU6-639P	0	NA	NA	NA	NA	NA
RNU6-63P	0	NA	NA	NA	NA	NA
RNU6-640P	0	NA	NA	NA	NA	NA
RNU6-641P	0	NA	NA	NA	NA	NA
RNU6-642P	0	NA	NA	NA	NA	NA
RNU6-643P	0	NA	NA	NA	NA	NA
RNU6-644P	0	NA	NA	NA	NA	NA
RNU6-645P	0	NA	NA	NA	NA	NA
RNU6-646P	0	NA	NA	NA	NA	NA
RNU6-647P	0	NA	NA	NA	NA	NA
RNU6-648P	0	NA	NA	NA	NA	NA
RNU6-649P	0	NA	NA	NA	NA	NA
RNU6-64P	0	NA	NA	NA	NA	NA
RNU6-650P	0.171903	-0.0364544	0.231819	-0.157254	0.875045	NA
RNU6-651P	0	NA	NA	NA	NA	NA
RNU6-652P	0	NA	NA	NA	NA	NA
RNU6-653P	0	NA	NA	NA	NA	NA
RNU6-654P	0	NA	NA	NA	NA	NA
RNU6-655P	0	NA	NA	NA	NA	NA
RNU6-656P	0.171903	-0.0364544	0.231819	-0.157254	0.875045	NA
RNU6-657P	0	NA	NA	NA	NA	NA
RNU6-658P	0	NA	NA	NA	NA	NA
RNU6-659P	0	NA	NA	NA	NA	NA
RNU6-65P	0	NA	NA	NA	NA	NA
RNU6-660P	0	NA	NA	NA	NA	NA
RNU6-661P	0.186915	0.0728263	0.231819	0.314151	0.753406	NA
RNU6-662P	0	NA	NA	NA	NA	NA
RNU6-663P	0	NA	NA	NA	NA	NA
RNU6-664P	0	NA	NA	NA	NA	NA
RNU6-665P	0	NA	NA	NA	NA	NA
RNU6-666P	0	NA	NA	NA	NA	NA
RNU6-667P	0.135802	-0.0364544	0.231819	-0.157254	0.875045	NA
RNU6-668P	0	NA	NA	NA	NA	NA
RNU6-669P	0	NA	NA	NA	NA	NA
RNU6-66P	0	NA	NA	NA	NA	NA
RNU6-670P	0	NA	NA	NA	NA	NA
RNU6-671P	0	NA	NA	NA	NA	NA
RNU6-672P	0	NA	NA	NA	NA	NA
RNU6-673P	0	NA	NA	NA	NA	NA
RNU6-674P	0	NA	NA	NA	NA	NA
RNU6-675P	0	NA	NA	NA	NA	NA
RNU6-676P	0	NA	NA	NA	NA	NA
RNU6-677P	0	NA	NA	NA	NA	NA
RNU6-678P	0	NA	NA	NA	NA	NA
RNU6-679P	0	NA	NA	NA	NA	NA
RNU6-67P	0	NA	NA	NA	NA	NA
RNU6-680P	0	NA	NA	NA	NA	NA
RNU6-681P	0	NA	NA	NA	NA	NA
RNU6-682P	0	NA	NA	NA	NA	NA
RNU6-684P	0	NA	NA	NA	NA	NA
RNU6-685P	0.171903	-0.0364544	0.231819	-0.157254	0.875045	NA
RNU6-686P	0	NA	NA	NA	NA	NA
RNU6-687P	0	NA	NA	NA	NA	NA
RNU6-688P	0	NA	NA	NA	NA	NA
RNU6-689P	0	NA	NA	NA	NA	NA
RNU6-68P	0	NA	NA	NA	NA	NA
RNU6-690P	0	NA	NA	NA	NA	NA
RNU6-691P	0	NA	NA	NA	NA	NA
RNU6-692P	0	NA	NA	NA	NA	NA
RNU6-693P	0	NA	NA	NA	NA	NA
RNU6-694P	0	NA	NA	NA	NA	NA
RNU6-695P	0.359931	0.127467	0.231819	0.549853	0.58242	NA
RNU6-696P	0	NA	NA	NA	NA	NA
RNU6-697P	0.135802	-0.0364544	0.231819	-0.157254	0.875045	NA
RNU6-698P	0	NA	NA	NA	NA	NA
RNU6-699P	0	NA	NA	NA	NA	NA
RNU6-69P	0	NA	NA	NA	NA	NA
RNU6-700P	0	NA	NA	NA	NA	NA
RNU6-701P	0	NA	NA	NA	NA	NA
RNU6-702P	0	NA	NA	NA	NA	NA
RNU6-703P	0	NA	NA	NA	NA	NA
RNU6-704P	0	NA	NA	NA	NA	NA
RNU6-705P	0	NA	NA	NA	NA	NA
RNU6-706P	0.135802	-0.0364544	0.231819	-0.157254	0.875045	NA
RNU6-707P	0.179965	0.0728263	0.231819	0.314151	0.753406	NA
RNU6-708P	0	NA	NA	NA	NA	NA
RNU6-709P	0	NA	NA	NA	NA	NA
RNU6-70P	0.277973	-0.0910948	0.231819	-0.392956	0.694352	NA
RNU6-710P	0	NA	NA	NA	NA	NA
RNU6-711P	0	NA	NA	NA	NA	NA
RNU6-712P	0	NA	NA	NA	NA	NA
RNU6-713P	0	NA	NA	NA	NA	NA
RNU6-714P	0	NA	NA	NA	NA	NA
RNU6-715P	0	NA	NA	NA	NA	NA
RNU6-716P	0	NA	NA	NA	NA	NA
RNU6-717P	0	NA	NA	NA	NA	NA
RNU6-718P	0	NA	NA	NA	NA	NA
RNU6-719P	0	NA	NA	NA	NA	NA
RNU6-71P	0	NA	NA	NA	NA	NA
RNU6-720P	0	NA	NA	NA	NA	NA
RNU6-721P	0	NA	NA	NA	NA	NA
RNU6-722P	0	NA	NA	NA	NA	NA
RNU6-723P	0	NA	NA	NA	NA	NA
RNU6-724P	0	NA	NA	NA	NA	NA
RNU6-725P	0	NA	NA	NA	NA	NA
RNU6-726P	0	NA	NA	NA	NA	NA
RNU6-727P	0.171903	-0.0364544	0.231819	-0.157254	0.875045	NA
RNU6-728P	0	NA	NA	NA	NA	NA
RNU6-729P	1.56871	0.450086	0.418608	1.0752	0.282287	NA
RNU6-72P	0	NA	NA	NA	NA	NA
RNU6-730P	0	NA	NA	NA	NA	NA
RNU6-731P	0	NA	NA	NA	NA	NA
RNU6-732P	0	NA	NA	NA	NA	NA
RNU6-733P	0	NA	NA	NA	NA	NA
RNU6-734P	0	NA	NA	NA	NA	NA
RNU6-735P	0	NA	NA	NA	NA	NA
RNU6-736P	0	NA	NA	NA	NA	NA
RNU6-737P	0	NA	NA	NA	NA	NA
RNU6-738P	13.7453	-0.113225	0.456628	-0.247959	0.804166	NA
RNU6-739P	0	NA	NA	NA	NA	NA
RNU6-73P	0	NA	NA	NA	NA	NA
RNU6-740P	0	NA	NA	NA	NA	NA
RNU6-741P	0.135802	-0.0364544	0.231819	-0.157254	0.875045	NA
RNU6-742P	0	NA	NA	NA	NA	NA
RNU6-743P	0.179965	0.0728263	0.231819	0.314151	0.753406	NA
RNU6-744P	0	NA	NA	NA	NA	NA
RNU6-745P	0	NA	NA	NA	NA	NA
RNU6-746P	0	NA	NA	NA	NA	NA
RNU6-747P	0	NA	NA	NA	NA	NA
RNU6-748P	0	NA	NA	NA	NA	NA
RNU6-749P	0	NA	NA	NA	NA	NA
RNU6-74P	0	NA	NA	NA	NA	NA
RNU6-750P	0	NA	NA	NA	NA	NA
RNU6-751P	0	NA	NA	NA	NA	NA
RNU6-752P	0	NA	NA	NA	NA	NA
RNU6-753P	0	NA	NA	NA	NA	NA
RNU6-754P	0	NA	NA	NA	NA	NA
RNU6-755P	0	NA	NA	NA	NA	NA
RNU6-756P	0.343806	-0.0910948	0.231819	-0.392956	0.694352	NA
RNU6-757P	0.171903	-0.0364544	0.231819	-0.157254	0.875045	NA
RNU6-758P	0	NA	NA	NA	NA	NA
RNU6-759P	0	NA	NA	NA	NA	NA
RNU6-75P	0	NA	NA	NA	NA	NA
RNU6-760P	0	NA	NA	NA	NA	NA
RNU6-761P	0.631534	0.0309094	0.269953	0.114499	0.908842	NA
RNU6-762P	0	NA	NA	NA	NA	NA
RNU6-763P	0	NA	NA	NA	NA	NA
RNU6-764P	0	NA	NA	NA	NA	NA
RNU6-765P	0	NA	NA	NA	NA	NA
RNU6-766P	0	NA	NA	NA	NA	NA
RNU6-767P	0	NA	NA	NA	NA	NA
RNU6-768P	0	NA	NA	NA	NA	NA
RNU6-769P	0	NA	NA	NA	NA	NA
RNU6-76P	0	NA	NA	NA	NA	NA
RNU6-770P	0	NA	NA	NA	NA	NA
RNU6-771P	0.271603	-0.0910948	0.231819	-0.392956	0.694352	NA
RNU6-772P	0	NA	NA	NA	NA	NA
RNU6-773P	0	NA	NA	NA	NA	NA
RNU6-774P	0	NA	NA	NA	NA	NA
RNU6-775P	0	NA	NA	NA	NA	NA
RNU6-776P	0	NA	NA	NA	NA	NA
RNU6-777P	0	NA	NA	NA	NA	NA
RNU6-778P	0	NA	NA	NA	NA	NA
RNU6-779P	0	NA	NA	NA	NA	NA
RNU6-77P	0	NA	NA	NA	NA	NA
RNU6-780P	0	NA	NA	NA	NA	NA
RNU6-781P	0	NA	NA	NA	NA	NA
RNU6-782P	0	NA	NA	NA	NA	NA
RNU6-783P	0	NA	NA	NA	NA	NA
RNU6-784P	0.186915	0.0728263	0.231819	0.314151	0.753406	NA
RNU6-785P	0	NA	NA	NA	NA	NA
RNU6-786P	0	NA	NA	NA	NA	NA
RNU6-787P	0	NA	NA	NA	NA	NA
RNU6-788P	0	NA	NA	NA	NA	NA
RNU6-789P	0	NA	NA	NA	NA	NA
RNU6-78P	0	NA	NA	NA	NA	NA
RNU6-790P	0	NA	NA	NA	NA	NA
RNU6-791P	0	NA	NA	NA	NA	NA
RNU6-792P	0	NA	NA	NA	NA	NA
RNU6-793P	0	NA	NA	NA	NA	NA
RNU6-794P	0	NA	NA	NA	NA	NA
RNU6-795P	0	NA	NA	NA	NA	NA
RNU6-796P	0	NA	NA	NA	NA	NA
RNU6-797P	0	NA	NA	NA	NA	NA
RNU6-798P	0	NA	NA	NA	NA	NA
RNU6-799P	0	NA	NA	NA	NA	NA
RNU6-79P	0	NA	NA	NA	NA	NA
RNU6-800P	0	NA	NA	NA	NA	NA
RNU6-801P	0	NA	NA	NA	NA	NA
RNU6-802P	0	NA	NA	NA	NA	NA
RNU6-803P	0	NA	NA	NA	NA	NA
RNU6-804P	0	NA	NA	NA	NA	NA
RNU6-805P	0	NA	NA	NA	NA	NA
RNU6-806P	14.1132	0.488838	0.453096	1.07888	0.280639	NA
RNU6-807P	0	NA	NA	NA	NA	NA
RNU6-808P	0	NA	NA	NA	NA	NA
RNU6-809P	0	NA	NA	NA	NA	NA
RNU6-80P	0	NA	NA	NA	NA	NA
RNU6-810P	0	NA	NA	NA	NA	NA
RNU6-811P	0	NA	NA	NA	NA	NA
RNU6-812P	0	NA	NA	NA	NA	NA
RNU6-813P	0	NA	NA	NA	NA	NA
RNU6-814P	3.1957	-0.0574598	0.483971	-0.118726	0.905493	NA
[truncated: 623 more rows]
