# Supplementary material for: DHX15-independent roles for TFIP11 in U6 snRNA modification, U4/U6.U5 tri-snRNP assembly and pre-mRNA splicing fidelity
Source: Nat Commun. 2021 Nov 17;12:6648. doi: 10.1038/s41467-021-26932-2 (PMC8599867; doi:10.1038/s41467-021-26932-2)
Supplement: Supplementary file 4 — Supplementary Data 2 [file 41467_2021_26932_MOESM4_ESM.xlsx]

## Sheet: Feuil1
GO Term	p-value	# of genes	Genes
mRNA splicing, via spliceosome	3.385e-18	56	PPIE; DHX38; ALYREF; DDX39A; LSM7; TRA2B; PRPF3; SRSF6; SNRNP200; DDX41; RBM8A; EIF4A3; NCBP1; SNRNP40; ELAVL1; POLR2I; HNRNPK; HNRNPA1; CWC22; RBM5; UPF3B; SRRT; RBM22; PLRG1; POLR2B; SNW1; HNRNPH3; NONO; CD2BP2; UBL5; SRSF3; CACTIN; SRSF5; HNRNPL; WDR83; CPSF2; HNRNPU; U2AF2; SF3A2; DDX23; PRPF40A; XAB2; PNN; DNAJC8; POLR2A; PHF5A; DHX9; CWC15; HNRNPH1; PRPF19; SRRM2; SF3B2; DHX8; METTL3; PRPF8…
rRNA processing	8.338e-15	50	RPL27; TBL3; RRP1; RPL7A; RPS10; DDX51; SENP3; RPL37A; DDX49; RPP30; NOL6; PIH1D1; RPL21; EIF4A3; XRN2; NOP14; RPL10A; EMG1; PELP1; RPL5; RPS8; KRR1; RRP7A; ISG20L2; RPS14; DDX27; NOP58; SUV39H1; WDR55; RPL34; IMP4; HEATR1; PDCD11; EXOSC2; RRP9; RPS28; FAU; LOC102724159; RPS18; CSNK1E; WDR18; RPL17; PES1; CCDC86; RPL18A; UTP20; PA2G4; NOLC1; RPL10; RPLP1
viral process	2.5e-13	58	GBF1; PSMC2; CREB3; SUPT6H; MAPK1; EIF4A1; AP1G2; CCNA2; LTBR; NUP188; HNRNPK; HNRNPA1; KAT2A; UBE2I; NUP50; HSPD1; TPR; BAX; ZC3H7B; PSMB4; PSMA7; SNW1; TP53; KRT7; UBR4; TNFRSF1A; NUP85; NUP210; RAD23A; SUV39H1; KDM4A; E4F1; CARM1; NUP205; COPS6; FDPS; YWHAB; NXF1; EIF4G1; KAT5; SHC1; DDX11; BUB1; UBN1; RCC1; SF3B2; CCDC86; PSMA3; EPHA2; PSMA4; NUP160; NACA; PLCG1; USP7; RANBP1; HLA-A; RAD50; N…
cell division	2.161e-12	62	NCAPD2; SSSCA1; FBXO5; SEPT9; CCNE1; CNTRL; ANAPC5; GNAI3; TIMELESS; NSUN2; NUDC; SPAG5; MAD2L1; KNTC1; CDK4; CDK2; CCNA2; CDC23; CCNT2; SMC4; SPOUT1; UBE2I; PELO; CCNG2; TPR; NCAPG2; CDK11B; KIF2C; ARHGEF2; NEK4; CDCA5; RCC2; MAEA; ANAPC2; ATAD3B; FZR1; CENPE; KIF18B; CIB1; E4F1; KIFC1; CCNB1; CENPJ; CDK10; CDCA3; CDK1; IST1; KIF11; MCM5; SDCCAG3; PRPF40A; LLGL2; KATNB1; TACC3; CCNG1; BUB1; RCC1…
negative regulation of ubiquitin-protein ligase activity involved in mitotic cell cycle	6.869e-11	24	FZR1; PSMC4; CDC23; FBXO5; PSMD7; PSMD4; PSMC2; CCNB1; PSMA3; PSMD2; CDC20; PSME1; CDK1; PSMA4; ANAPC5; PSMC6; PSMB4; PSMD13; PSMA7; pSMA1; MAD2L1; ANAPC2; UBE2C; CDK2
mRNA export from nucleus	9.192e-10	27	SRSF3; DHX38; SRSF5; ALYREF; DDX39A; UPF1; NUP205; CPSF2; SRSF6; U2AF2; SMG1; THOC2; THOC6; SMG5; NXF1; RBM8A; EIF4A3; NCBP1; NUP188; UPF3B; NUP50; TPR; NUP160; EIF5A; NUP85; NUP93; NUP210
positive regulation of ubiquitin-protein ligase activity involved in regulation of mitotic cell cycle transition	1.996e-09	23	FZR1; PSMC4; CDC23; FBXO5; PSMD7; PSMD4; PSMC2; CCNB1; PSMA3; PSMD2; CDC20; PSME1; CDK1; PSMA4; ANAPC5; PSMC6; PSMB4; PSMD13; PSMA7; PSMA1; MAD2L1; ANAPC2; UBE2C
cell-cell adhesion	8.208e-09	46	DDX3X; SEPT9; EPS8L2; PUF60; ARFIP2; PICALM; RPL7A; EEF1D; LYPLA2; RPL34; CORO1B; KLC2; SLC3A2; FAM129B; IST1; YWHAB; MARK2; EEF2; ESYT2; NUDC; EIF4G1; STX5; GCN1; CTTN; ZC3H15; HNRNPK; SCYL1; EIF4G2; PLCB3; ABCF3; EPHA2; DBN1; EIF5; ATXN2L; GOLGA2; CKAP5; RANBP1; SPTAN1; UBAP2; PLEC; FSCN1; EMD; PACSIN2; HCFC1; FASN; CCT8
anaphase-promoting complex-dependent catabolic process	2.465e-08	22	FZR1; PSMC4; CDC23; PSMD7; PSMD4; PSMC2; CCNB1; PSMA3; PSMD2; CDC20; PSME1; CDK1; PSMA4; ANAPC5; PSMC6; PSMB4; PSMD13; PSMA7; PSMA1; MAD2L1; ANAPC2; UBE2C
proteasome-mediated ubiquitin-dependent protein catabolic process	4.586e-08	37	RNF126; RAD23A; SHARPIN; PSMC2; TBL1X; CTNNB1; PSME1; CDK1; ANAPC5; PSMC6; STUB1; PSMA1; TNFAIP1; HECTD3; MAD2L1; KAT5; FBXW5; PSMC4; CDC23; PSMD7; PSMD4; PSMA3; PSMD2; ARRB2; CDC20; PSMA4; PSMB4; VCP; PSMD13; GTSE1; PSMA7; TP53; MTA1; UBXN1; MAEA; UBE2C; ANAPC2
RNA export from nucleus	4.632e-08	18	NUP188; HNRNPA1; SRSF3; UPF3B; SRSF5; DHX38; ALYREF; DDX39A; TPR; SRSF6; U2AF2; THOC2; THOC6; NXF1; RANBP1; RBM8A; EIF4A3; NCBP1
RNA processing	5.574e-08	24	DHX9; RBM3; SSB; HNRNPK; DHX30; RBM5; TRMT2A; HNRNPH1; DDX17; LARP7; HNRNPL; LSM7; ZFC3H1; TDRD9; HNRNPU; DHX8; PABPC4; HNRNPH3; DDX54; CCNL1; U2SURP; XRN2; DHX36; SNRNP40
DNA repair	8.194e-08	40	GTF2H3; SSRP1; EME2; UPF1; FANCI; CDK1; SUPT16H; MUS81; SMG1; FANCG; RECQL4; STUB1; TRIM28; PNKP; WRN; CSNK1E; CDK2; MCRS1; BOD1L1; MMS19; DDX11; FOXM1; POLD1; RAD54L; UHRF1; KIF22; POLL; MEN1; MUTYH; APEX2; MORF4L2; POLE; VCP; ALKBH3; SLF1; NONO; RAD50; INO80E; UCHL5
nuclear-transcribed mRNA catabolic process, nonsense-mediated decay	1.89e-07	26	RPL27; SMG9; RPL7A; RPS10; UPF1; RPL34; SMG1; RPL37A; SMG5; RBM8A; EIF4G1; RPS28; RPL21; RPS18; EIF4A3; RPL10A; NCBP1; RPL5; RPL17; UPF3B; RPL18A; RPS8; RPS14; RPL10; RPLP1
viral transcription	2.241e-07	25	RPL27; RPL7A; RPS10; NUP205; RPL34; RPL37A, RPS28; FAU; RPL21; RPS18; RPL10A; NUP188; RPL5; RPL17; NUP50; TPR; RPL18A; RPS8; NUP160; RPS14; NUP85; RPL10; NUP210; RPLP1; NUP93
translational initiation	2.457e-07	28	RPL27; EIF3F; EIG3G; RPL7A; RPS10; RPL34; RPL37A; EIF4A1; EIF4G1; RPS28; FAU; EIF2B5; RPL21; RPS18; RPL10A; EIF3I; RPL5; RPL17; EIF4G2; EIF3B; RPL18A; EIF5; EIF1; EIF2B4; RPS8; RPS14; RPLP1; RPL10
translation	5.906e-07	40	RPL27; SLC25A1; GTF2H3; MRPS7; MRPS30; RPL7A; RPS10; RPL34; SLC25A29; RPL37A; MRPL4; RPS6KB2; PABPC4; SLC25A11; RPS28; EIF4G1; RPL21; GCN1; FAU; RPS18; RPL10A; SLC25A3; SLC25A25; RPL5; MRPL52; RPL17; PELO; RPL18A; MRPS18A; METTL17; RPS8; SLC25A39; AKT1; NACA; MRPL17; RPS14; TARS; RPLP1; RPL10; MRPS2
mitotic nuclear division	9.566e-07	39	SSSCA1; FZR1; FBXO5; E4F1; ASPM; CDCA3; CDK1; ANAPC5; TIMELESS; KIF11; NSUN2; NUDC; FBXW5; KNTC1; CCNG1; CCNA2; CDK2; PKMYT1; CDC23; BUB1; UBE2I; RCC1; CCNG2; KIF22; TPR; NCAPG2; CDK11B; LZTS2; KIF2C; CDC20; HAUS5; ARHGEF2; CDCA5; NEK4; RCC2; CKAP5; NOLC1; ANAPC2; CDK11A
DNA replication	3.072e-06	28	SSRP1; E4F1; ORC1; POLG; UPF1; CDT1; SUPT16H; CDK1; DNA2; RECQL4; TIMELESS; MCM5; TNFAIP1; KAT5; MCM7; WRN; CDK2; CHTF18; POLD1; POLD2; DNAJC2; POLL; POLE; RBBP4; RFC4; PTMS; RAD50; INO80E
RNA secondary structure unwinding	3.142e-06	14	DDX3X; DDX17; DDX51; DDX39A; DDX55; DDX49; DDX23; EIF4A1; DDX54; DDX41; DDX18; EIF4A3; DHX36; DDX27
NIK/NF-kappaB signaling	4.246e-06	17	PSMC4; PSMD7; PSMD4; PSMC2; PSMA3; PSMD2; PSME1; PSMA4; PSMC6; PSMB4; PSMD13; UBE2M; PSMA7; PSMA1; PPP4C; NFKB2; NFKB1
