# Supplementary material for: DHX15-independent roles for TFIP11 in U6 snRNA modification, U4/U6.U5 tri-snRNP assembly and pre-mRNA splicing fidelity
Source: Nat Commun. 2021 Nov 17;12:6648. doi: 10.1038/s41467-021-26932-2 (PMC8599867; doi:10.1038/s41467-021-26932-2)
Supplement: Supplementary file 6 — Source Data [file 41467_2021_26932_MOESM6_ESM.zip]

Archive with 7 entries (6 files):
- Source_data/
- Source_data/Supplementary_figure_S6d_significant_iCLIP_by_coordinate_TTGT_GGTT.txt
- __MACOSX/Source_data/._Supplementary_figure_S6d_significant_iCLIP_by_coordinate_TTGT_GGTT.txt
- Source_data/Supplementary_figure_S6c_iCLIP_by_coordinate_TTGT_GGTT.txt
- __MACOSX/Source_data/._Supplementary_figure_S6c_iCLIP_by_coordinate_TTGT_GGTT.txt
- Source_data/Source-data.xlsx
- __MACOSX/Source_data/._Source-data.xlsx
