# Supplementary material for: DHX15-independent roles for TFIP11 in U6 snRNA modification, U4/U6.U5 tri-snRNP assembly and pre-mRNA splicing fidelity
Source: Nat Commun. 2021 Nov 17;12:6648. doi: 10.1038/s41467-021-26932-2 (PMC8599867; doi:10.1038/s41467-021-26932-2)
Supplement: Supplementary file 6 — Source Data [file 41467_2021_26932_MOESM6_ESM.zip › Source_data/Supplementary_figure_S6d_significant_iCLIP_by_coordinate_TTGT_GGTT.txt]

chr	start	end	TTGT	GGTT
1	565282	565283	1	0
1	565284	565285	2	3
1	565285	565286	39	73
1	565286	565287	16	22
1	565287	565288	5	21
1	565288	565289	17	19
1	565289	565290	4	12
1	565290	565291	20	26
1	565291	565292	16	23
1	565292	565293	11	24
1	565293	565294	23	26
1	565294	565295	15	23
1	565295	565296	50	62
1	565296	565297	9	25
1	565297	565298	18	34
1	565298	565299	15	26
1	565299	565300	28	42
1	565300	565301	35	46
1	565301	565302	38	40
1	565302	565303	38	55
1	565303	565304	44	63
1	565304	565305	105	117
1	565305	565306	47	68
1	565306	565307	22	22
1	565307	565308	15	34
1	565308	565309	33	37
1	565309	565310	28	49
1	565310	565311	35	34
1	565311	565312	28	28
1	565312	565313	54	84
1	565313	565314	28	47
1	565314	565315	10	19
1	565315	565316	15	25
1	565316	565317	18	14
1	565317	565318	5	4
1	565326	565327	1	0
1	565327	565328	3	10
1	565328	565329	3	5
1	565329	565330	4	3
1	565330	565331	6	10
1	565331	565332	4	5
1	565332	565333	13	19
1	565333	565334	4	6
1	565334	565335	3	8
1	565335	565336	1	2
1	565336	565337	5	0
1	565337	565338	1	3
1	565339	565340	1	5
1	565340	565341	5	4
1	565344	565345	1	0
1	565345	565346	1	0
1	565347	565348	2	1
1	565352	565353	2	0
1	565355	565356	2	0
1	565360	565361	2	2
1	565373	565374	1	0
1	565375	565376	2	1
1	565378	565379	2	2
1	565389	565390	1	0
1	565391	565392	2	1
1	565409	565410	2	0
1	566240	566241	1	0
1	566243	566244	1	0
1	566691	566692	1	0
1	566693	566694	4	1
1	566694	566695	9	13
1	566696	566697	2	5
1	566697	566698	10	15
1	566699	566700	2	2
1	566700	566701	1	7
1	566703	566704	4	10
1	566704	566705	1	3
1	566705	566706	13	22
1	566706	566707	2	15
1	566707	566708	2	8
1	566708	566709	1	3
1	566731	566732	2	8
1	566732	566733	4	8
1	566733	566734	31	31
1	566734	566735	4	9
1	566736	566737	9	5
1	566737	566738	6	7
1	566738	566739	3	8
1	566739	566740	4	5
1	566741	566742	4	4
1	566742	566743	3	13
1	566751	566752	2	14
1	566756	566757	4	14
1	566757	566758	1	14
1	566758	566759	3	3
1	566759	566760	4	3
1	566760	566761	6	15
1	566762	566763	6	8
1	566763	566764	9	15
1	566764	566765	12	15
1	566765	566766	9	16
1	566766	566767	17	22
1	566767	566768	1	2
1	566768	566769	1	1
1	566779	566780	2	1
1	566866	566867	2	0
1	566867	566868	4	0
1	566868	566869	5	0
1	566869	566870	1	0
1	566870	566871	1	0
1	566892	566893	1	0
1	566893	566894	3	2
1	566894	566895	3	5
1	566895	566896	4	13
1	566896	566897	3	3
1	566898	566899	2	2
1	566899	566900	1	3
1	566900	566901	7	8
1	566901	566902	15	19
1	566903	566904	1	1
1	566904	566905	1	0
1	567190	567191	21	28
1	567191	567192	2	1
1	567192	567193	1	6
1	567193	567194	5	11
1	567194	567195	5	3
1	567195	567196	1	10
1	567196	567197	2	5
1	567206	567207	2	3
1	567209	567210	5	2
1	567210	567211	2	5
1	567211	567212	1	3
1	567212	567213	4	3
1	567213	567214	2	6
1	567214	567215	1	9
1	567215	567216	2	3
1	567216	567217	2	6
1	567217	567218	4	5
1	567218	567219	9	5
1	567219	567220	1	3
1	567220	567221	14	11
1	567221	567222	11	9
1	567222	567223	4	10
1	567223	567224	3	6
1	567236	567237	2	1
1	567238	567239	14	19
1	567304	567305	1	2
1	567305	567306	1	8
1	567306	567307	8	7
1	567307	567308	15	12
1	567308	567309	8	7
1	567309	567310	4	2
1	567310	567311	1	1
1	567363	567364	4	0
1	567364	567365	2	0
1	567365	567366	2	0
1	567366	567367	5	0
1	567367	567368	2	0
1	567368	567369	2	0
1	567386	567387	1	0
1	567388	567389	2	0
1	567485	567486	2	0
1	567486	567487	1	0
1	567489	567490	1	2
1	567490	567491	3	3
1	567491	567492	11	15
1	567492	567493	2	2
1	567493	567494	5	8
1	567495	567496	5	10
1	567530	567531	1	1
1	567533	567534	18	35
1	567534	567535	1	2
1	567535	567536	11	10
1	567536	567537	2	2
1	567537	567538	2	5
1	567538	567539	1	1
1	567579	567580	2	0
1	567642	567643	1	2
1	567643	567644	14	42
1	567645	567646	1	0
1	567702	567703	1	0
1	567703	567704	1	4
1	567704	567705	2	1
1	567705	567706	6	9
1	567706	567707	2	1
1	567707	567708	1	2
1	567722	567723	1	0
1	567723	567724	2	0
1	567734	567735	2	0
1	567739	567740	4	3
1	567741	567742	9	9
1	567742	567743	5	5
1	567743	567744	12	8
1	567744	567745	1	0
1	567745	567746	2	1
1	567811	567812	2	8
1	567812	567813	1	1
1	567813	567814	14	11
1	567814	567815	2	1
1	567815	567816	3	3
1	567816	567817	1	4
1	567817	567818	17	10
1	567818	567819	2	3
1	567819	567820	4	0
1	567821	567822	1	0
1	567824	567825	1	0
1	567825	567826	5	0
1	567863	567864	2	0
1	567865	567866	9	9
1	567866	567867	3	4
1	567867	567868	6	6
1	567868	567869	1	3
1	567869	567870	7	11
1	567870	567871	2	1
1	567873	567874	2	0
1	567875	567876	9	0
1	567876	567877	1	1
1	567877	567878	5	8
1	567878	567879	2	1
1	567879	567880	3	4
1	567881	567882	5	14
1	567883	567884	3	1
1	567884	567885	4	3
1	567885	567886	10	16
1	567886	567887	3	1
1	567887	567888	3	3
1	567889	567890	1	1
1	567890	567891	4	2
1	567891	567892	23	28
1	567893	567894	1	0
1	567943	567944	3	0
1	567946	567947	2	1
1	567947	567948	5	0
1	567948	567949	1	0
1	567949	567950	4	0
1	567950	567951	3	0
1	567965	567966	1	3
1	567966	567967	5	7
1	567967	567968	11	9
1	567969	567970	2	2
1	567971	567972	10	17
1	567973	567974	2	3
1	567976	567977	1	2
1	567977	567978	6	6
1	567979	567980	6	10
1	567981	567982	4	0
1	567988	567989	1	1
1	567989	567990	3	10
1	567991	567992	11	7
1	567993	567994	1	1
1	567994	567995	1	0
1	568028	568029	1	1
1	568030	568031	1	2
1	568031	568032	5	3
1	568032	568033	12	10
1	568034	568035	13	19
1	568036	568037	3	6
1	568038	568039	1	0
1	568058	568059	1	0
1	568060	568061	1	2
1	568064	568065	2	1
1	568065	568066	3	2
1	568066	568067	4	4
1	568118	568119	1	1
1	568120	568121	1	4
1	568122	568123	1	0
1	568124	568125	1	2
1	568128	568129	2	0
1	568133	568134	1	0
1	568134	568135	1	0
1	568136	568137	2	0
1	568138	568139	1	0
1	568184	568185	1	0
1	568186	568187	1	0
1	568227	568228	4	1
1	568228	568229	3	2
1	568229	568230	8	10
1	568230	568231	1	10
1	568231	568232	2	2
1	568253	568254	3	3
1	568254	568255	6	12
1	568255	568256	5	4
1	568256	568257	1	0
1	568257	568258	1	2
1	568258	568259	1	2
1	568259	568260	1	3
1	568260	568261	7	3
1	568261	568262	3	5
1	568262	568263	17	11
1	568265	568266	4	4
1	568280	568281	2	0
1	568281	568282	4	0
1	568282	568283	1	0
1	568283	568284	9	8
1	568284	568285	1	2
1	568285	568286	3	5
1	568287	568288	73	106
1	568288	568289	4	1
1	568289	568290	4	10
1	568291	568292	14	28
1	568293	568294	30	35
1	568295	568296	4	5
1	568297	568298	1	2
1	568298	568299	1	1
1	568299	568300	14	11
1	568300	568301	1	0
1	568301	568302	4	6
1	568356	568357	2	0
1	568366	568367	1	0
1	568367	568368	11	0
1	568368	568369	2	0
1	568369	568370	1	4
1	568483	568484	2	0
1	568484	568485	1	1
1	568485	568486	8	10
1	568486	568487	7	1
1	568487	568488	3	8
1	568488	568489	3	4
1	568489	568490	4	6
1	568492	568493	1	0
1	568493	568494	6	0
1	568494	568495	2	0
1	568495	568496	1	0
1	568496	568497	4	0
1	568499	568500	1	0
1	568500	568501	1	0
1	568501	568502	7	0
1	568502	568503	1	0
1	568503	568504	3	0
1	568504	568505	1	0
1	568509	568510	2	2
1	568510	568511	4	3
1	568511	568512	6	7
1	568512	568513	1	2
1	568513	568514	2	1
1	568514	568515	2	10
1	568515	568516	5	7
1	568516	568517	3	1
1	568517	568518	5	2
1	568518	568519	1	0
1	568519	568520	1	0
1	568536	568537	1	0
1	568537	568538	1	0
1	568539	568540	7	5
1	568540	568541	4	5
1	568541	568542	4	4
1	568542	568543	1	2
1	568543	568544	3	5
1	568716	568717	1	0
1	568717	568718	10	26
1	568719	568720	2	0
1	568777	568778	2	1
1	568779	568780	18	20
1	568781	568782	1	1
1	568806	568807	1	0
1	568807	568808	4	0
1	568808	568809	7	4
1	568810	568811	2	0
1	568811	568812	2	0
1	568890	568891	2	0
1	568963	568964	6	0
1	568964	568965	1	1
1	568965	568966	4	7
1	568966	568967	3	0
1	568967	568968	9	5
1	568972	568973	2	3
1	568973	568974	5	6
1	568974	568975	1	4
1	568986	568987	1	0
1	568988	568989	1	0
1	569008	569009	11	7
1	569009	569010	5	12
1	569011	569012	2	2
1	569012	569013	1	0
1	569013	569014	6	2
1	569015	569016	24	17
1	569016	569017	1	2
1	569017	569018	6	6
1	569018	569019	1	1
1	569059	569060	7	0
1	569061	569062	16	8
1	569063	569064	2	5
1	569304	569305	4	0
1	569305	569306	11	0
1	569306	569307	13	0
1	569307	569308	28	0
1	569308	569309	2	0
1	569309	569310	16	0
1	569310	569311	2	0
1	569325	569326	19	28
1	569326	569327	5	12
1	569327	569328	24	39
1	569328	569329	21	20
1	569329	569330	17	25
1	569330	569331	7	12
1	569331	569332	18	50
1	569332	569333	8	8
1	569333	569334	17	25
1	569334	569335	10	28
1	569335	569336	16	32
1	569336	569337	18	23
1	569337	569338	31	22
1	569338	569339	27	44
1	569339	569340	3	7
1	569340	569341	53	61
1	569341	569342	14	22
1	569342	569343	23	36
1	569343	569344	4	15
1	569344	569345	17	33
1	569345	569346	65	83
1	569346	569347	48	73
1	569347	569348	56	101
1	569348	569349	127	174
1	569349	569350	172	228
1	569350	569351	154	204
1	569351	569352	16	50
1	569352	569353	15	26
1	569353	569354	39	57
1	569354	569355	13	27
1	569355	569356	30	66
1	569356	569357	16	11
1	569357	569358	7	29
1	569357	569358	7	1
1	569358	569359	9	7
1	569358	569359	9	1
1	569359	569360	112	113
1	569360	569361	12	25
1	569360	569361	12	1
1	569361	569362	21	40
1	569362	569363	53	77
1	569363	569364	71	95
1	569364	569365	16	16
1	569365	569366	11	12
1	569366	569367	46	65
1	569367	569368	102	138
1	569368	569369	47	69
1	569369	569370	49	74
1	569370	569371	84	99
1	569371	569372	111	156
1	569372	569373	67	95
1	569373	569374	35	34
1	569374	569375	30	49
1	569375	569376	39	50
1	569376	569377	32	32
1	569377	569378	82	85
1	569378	569379	83	141
1	569379	569380	112	130
1	569380	569381	48	52
1	569381	569382	36	37
1	569382	569383	17	14
1	569383	569384	42	46
1	569384	569385	23	33
1	569385	569386	45	34
1	569386	569387	14	10
1	569387	569388	17	11
1	569388	569389	20	21
1	569389	569390	167	169
1	569390	569391	58	52
1	569391	569392	44	58
1	569392	569393	28	49
1	569393	569394	79	72
1	569394	569395	99	111
1	569395	569396	34	33
1	569396	569397	70	92
1	569397	569398	76	80
1	569398	569399	8	21
1	569399	569400	22	27
1	569400	569401	13	10
1	569410	569411	5	1
1	569412	569413	1	0
1	569413	569414	1	1
1	569414	569415	1	0
1	569415	569416	2	6
1	569416	569417	1	5
1	569419	569420	2	3
1	569431	569432	1	0
1	569432	569433	5	7
1	569433	569434	2	2
1	569435	569436	1	2
1	569436	569437	1	4
1	569437	569438	3	3
1	569438	569439	3	2
1	569439	569440	3	12
1	569440	569441	5	9
1	569441	569442	2	13
1	569442	569443	3	10
1	569443	569444	2	0
1	569450	569451	1	0
1	569453	569454	2	0
1	569456	569457	1	1
1	569598	569599	2	0
1	569609	569610	2	0
1	569670	569671	1	0
1	569672	569673	1	0
1	569717	569718	5	14
1	569718	569719	1	0
1	569742	569743	2	0
1	569761	569762	2	6
1	569762	569763	1	2
1	569763	569764	20	17
1	569764	569765	2	1
1	569766	569767	1	0
1	569836	569837	2	0
1	569879	569880	4	1
1	569894	569895	3	0
1	569895	569896	4	0
1	569896	569897	6	0
1	569897	569898	5	0
1	569910	569911	1	0
1	569912	569913	1	2
1	569913	569914	4	1
1	569914	569915	1	3
1	569915	569916	10	6
1	569916	569917	5	4
1	569916	569917	5	1
1	569917	569918	8	9
1	569917	569918	8	1
1	569918	569919	3	2
1	569919	569920	46	41
1	569921	569922	9	9
1	569922	569923	5	1
1	569922	569923	5	1
1	569923	569924	4	0
1	569924	569925	6	0
1	570016	570017	2	0
1	570054	570055	1	0
1	570056	570057	1	0
1	570070	570071	2	0
1	570076	570077	2	0
1	570131	570132	2	0
1	570132	570133	2	0
1	570133	570134	12	0
1	570134	570135	4	0
1	570135	570136	5	0
1	570136	570137	1	0
1	570137	570138	1	0
1	570138	570139	1	0
1	570139	570140	7	0
1	570140	570141	1	0
1	570141	570142	11	0
1	570179	570180	3	1
1	570181	570182	31	31
1	570183	570184	5	2
1	570203	570204	7	7
1	570205	570206	20	21
1	570206	570207	2	1
1	570207	570208	3	4
1	570208	570209	1	1
1	570253	570254	6	9
1	570254	570255	2	9
1	570255	570256	17	20
1	570256	570257	4	13
1	570257	570258	5	17
1	570258	570259	1	5
1	570265	570266	3	6
1	570265	570266	3	1
1	570267	570268	1	2
1	570268	570269	15	19
1	570268	570269	15	1
1	570269	570270	24	31
1	570270	570271	20	42
1	570271	570272	37	48
1	570272	570273	21	24
1	570273	570274	25	33
1	570274	570275	3	6
1	570275	570276	1	3
1	570276	570277	3	2
1	570277	570278	7	16
1	570278	570279	4	15
1	570279	570280	7	10
1	570280	570281	7	13
1	570281	570282	18	28
1	570282	570283	2	2
1	570283	570284	4	4
1	745515	745516	2	0
1	840539	840540	3	2
1	840540	840541	2	1
1	878153	878154	1	0
1	878154	878155	3	0
1	879638	879639	1	0
1	879640	879641	1	2
1	879642	879643	3	2
1	879643	879644	1	2
1	879650	879651	1	0
1	879652	879653	3	1
1	879655	879656	1	0
1	879657	879658	2	0
1	879727	879728	3	0
1	879910	879911	1	0
1	879932	879933	2	0
1	879935	879936	1	0
1	879936	879937	5	4
1	879937	879938	1	2
1	879939	879940	3	3
1	879940	879941	1	1
1	879942	879943	1	2
1	880470	880471	3	0
1	886516	886517	2	0
1	886517	886518	1	0
1	891347	891348	3	0
1	891366	891367	1	0
1	891369	891370	2	0
1	891371	891372	1	0
1	908698	908699	2	0
1	955536	955537	1	0
1	955538	955539	1	3
1	955539	955540	2	2
1	955562	955563	1	0
1	955564	955565	1	0
1	955565	955566	3	1
1	955567	955568	1	3
1	955596	955597	2	0
1	955597	955598	2	1
1	955599	955600	3	1
1	955600	955601	1	2
1	955601	955602	1	1
1	955602	955603	2	8
1	955604	955605	1	0
1	955605	955606	1	2
1	955630	955631	1	4
1	955638	955639	3	3
1	955639	955640	2	1
1	955662	955663	2	0
1	955665	955666	1	0
1	955672	955673	1	5
1	955674	955675	1	1
1	955675	955676	3	4
1	955677	955678	2	4
1	955678	955679	1	1
1	955680	955681	4	2
1	955702	955703	1	0
1	955704	955705	1	0
1	955705	955706	2	0
1	957599	957600	3	0
1	957601	957602	1	0
1	957602	957603	1	0
1	957667	957668	6	9
1	957668	957669	1	3
1	957669	957670	5	1
1	957671	957672	2	3
1	957679	957680	1	1
1	957680	957681	1	4
1	957681	957682	2	2
1	957682	957683	2	2
1	957685	957686	1	2
1	957719	957720	1	0
1	957721	957722	3	0
1	957722	957723	2	1
1	957723	957724	1	1
1	957725	957726	4	3
1	957726	957727	5	2
1	957727	957728	1	2
1	957728	957729	1	3
1	957740	957741	1	0
1	957771	957772	2	0
1	957774	957775	5	4
1	957776	957777	1	1
1	957783	957784	1	0
1	957784	957785	3	3
1	957786	957787	1	0
1	957790	957791	2	3
1	957791	957792	2	2
1	957792	957793	1	1
1	957799	957800	1	1
1	957801	957802	2	4
1	957802	957803	1	0
1	957803	957804	1	1
1	957805	957806	2	0
1	957806	957807	5	2
1	976086	976087	1	0
1	976087	976088	2	0
1	976089	976090	1	0
1	976133	976134	1	0
1	976134	976135	1	0
1	976135	976136	2	0
1	976136	976137	1	0
1	976144	976145	2	0
1	976145	976146	1	0
1	976146	976147	1	0
1	976174	976175	3	1
1	976175	976176	1	1
1	976193	976194	1	0
1	976749	976750	1	4
1	976750	976751	1	2
1	976752	976753	3	3
1	976753	976754	2	6
1	976754	976755	3	1
1	976757	976758	1	0
1	976760	976761	1	1
1	976761	976762	2	0
1	976763	976764	1	0
1	977357	977358	1	0
1	977359	977360	4	0
1	977368	977369	1	0
1	977369	977370	1	0
1	977376	977377	1	0
1	977377	977378	1	0
1	977379	977380	2	1
1	977390	977391	1	2
1	977391	977392	1	0
1	977393	977394	1	2
1	977400	977401	3	0
1	977403	977404	1	0
1	978615	978616	2	0
1	978616	978617	2	0
1	978993	978994	3	0
1	978995	978996	1	1
1	978996	978997	1	3
1	978997	978998	1	1
1	978998	978999	2	1
1	979012	979013	2	0
1	979083	979084	3	0
1	979085	979086	1	0
1	979227	979228	2	3
1	979228	979229	1	0
1	979229	979230	3	2
1	980575	980576	1	1
1	980576	980577	1	5
1	980764	980765	1	0
1	980766	980767	1	0
1	980767	980768	3	0
1	980770	980771	1	0
1	981405	981406	2	0
1	981406	981407	1	0
1	981407	981408	1	0
1	981409	981410	1	0
1	981411	981412	1	0
1	981426	981427	1	0
1	982031	982032	1	0
1	982032	982033	1	0
1	982033	982034	4	3
1	982234	982235	3	3
1	982236	982237	1	1
1	982801	982802	1	0
1	983406	983407	4	3
1	983408	983409	1	1
1	983695	983696	1	2
1	983696	983697	3	1
1	983698	983699	1	0
1	984369	984370	1	0
1	984370	984371	1	0
1	984371	984372	1	0
1	984372	984373	1	0
1	984406	984407	1	0
1	984616	984617	1	2
1	984617	984618	2	5
1	984618	984619	1	1
1	984619	984620	1	3
1	984627	984628	1	2
1	984628	984629	1	2
1	984644	984645	2	0
1	984645	984646	2	0
1	987183	987184	1	0
1	987184	987185	1	0
1	987186	987187	3	0
1	989156	989157	1	0
1	989157	989158	1	0
1	989158	989159	1	0
1	989159	989160	2	0
1	989311	989312	1	0
1	989861	989862	1	3
1	989863	989864	4	2
1	989911	989912	2	0
1	989912	989913	1	0
1	989913	989914	1	0
1	989915	989916	1	0
1	990221	990222	1	0
1	990222	990223	3	0
1	990223	990224	2	0
1	990399	990400	2	0
1	990400	990401	2	0
1	990402	990403	2	0
1	990403	990404	2	0
1	990430	990431	2	1
1	990431	990432	2	1
1	990432	990433	4	4
1	990433	990434	4	8
1	990434	990435	4	1
1	990435	990436	1	0
1	990659	990660	2	0
1	990662	990663	2	0
1	990759	990760	1	0
1	990760	990761	2	0
1	990761	990762	1	0
1	990776	990777	2	0
1	990837	990838	1	0
1	990838	990839	1	1
1	990839	990840	1	1
1	990840	990841	2	4
1	990841	990842	1	0
1	990842	990843	2	0
1	990850	990851	2	4
1	990852	990853	2	2
1	991117	991118	1	3
1	991118	991119	4	5
1	991120	991121	1	2
1	991121	991122	1	2
1	991142	991143	2	0
1	991144	991145	2	4
1	991149	991150	1	4
1	991150	991151	5	7
1	991151	991152	3	4
1	991152	991153	1	1
1	991154	991155	2	0
1	991186	991187	1	0
1	991188	991189	2	4
1	991189	991190	2	0
1	991190	991191	2	0
1	991194	991195	1	1
1	991196	991197	3	5
1	991197	991198	1	1
1	991199	991200	5	1
1	991201	991202	2	0
1	991211	991212	1	1
1	991212	991213	2	1
1	991213	991214	1	1
1	991214	991215	1	0
1	991217	991218	2	3
1	991218	991219	2	1
1	991220	991221	1	0
1	991221	991222	2	0
1	991222	991223	1	2
1	991223	991224	2	0
1	991224	991225	1	0
1	991226	991227	1	8
1	991227	991228	1	2
1	991228	991229	4	4
1	991229	991230	1	2
1	991231	991232	2	2
1	991232	991233	1	2
1	991234	991235	1	0
1	991253	991254	1	2
1	991255	991256	2	3
1	991360	991361	1	0
1	991361	991362	2	4
1	991364	991365	1	1
1	991366	991367	1	2
1	991367	991368	5	1
1	991369	991370	2	0
1	991378	991379	1	0
1	991400	991401	1	1
1	991401	991402	3	0
1	991404	991405	1	9
1	991429	991430	1	1
1	991432	991433	2	2
1	991434	991435	1	4
1	991435	991436	1	3
1	991436	991437	1	5
1	991438	991439	1	1
1	991440	991441	1	1
1	991441	991442	3	0
1	991442	991443	1	1
1	991445	991446	4	2
1	991446	991447	1	0
1	991447	991448	3	0
1	991449	991450	1	2
1	991451	991452	2	6
1	991452	991453	3	6
1	991453	991454	3	4
1	991454	991455	5	6
1	991455	991456	1	0
1	991456	991457	1	2
1	991458	991459	1	2
1	1022302	1022303	4	0
1	1152469	1152470	1	1
1	1152472	1152473	5	0
1	1152596	1152597	3	0
1	1152708	1152709	1	1
1	1152710	1152711	1	1
1	1152711	1152712	2	0
1	1152991	1152992	3	0
1	1152992	1152993	1	0
1	1153007	1153008	1	0
1	1153049	1153050	1	0
1	1153050	1153051	1	0
1	1153051	1153052	1	0
1	1153924	1153925	2	0
1	1153926	1153927	2	1
1	1153927	1153928	1	1
1	1153961	1153962	2	0
1	1153962	1153963	2	2
1	1153976	1153977	3	3
1	1158629	1158630	2	0
1	1158632	1158633	1	0
1	1158700	1158701	1	1
1	1158701	1158702	1	4
1	1158703	1158704	2	4
1	1159308	1159309	1	0
1	1159340	1159341	1	0
1	1163902	1163903	3	0
1	1190286	1190287	3	0
1	1190855	1190856	3	0
1	1192498	1192499	1	0
1	1192500	1192501	1	0
1	1192501	1192502	1	0
1	1194830	1194831	3	0
1	1209087	1209088	2	0
1	1209089	1209090	1	0
1	1254035	1254036	1	0
1	1254037	1254038	1	0
1	1254038	1254039	1	0
1	1254039	1254040	1	0
1	1264231	1264232	2	2
1	1264232	1264233	3	0
1	1264233	1264234	5	3
1	1274976	1274977	1	0
1	1274979	1274980	3	0
1	1334008	1334009	2	0
1	1334009	1334010	3	2
1	1334010	1334011	1	1
1	1334011	1334012	1	2
1	1334480	1334481	1	0
1	1334504	1334505	2	0
1	1334506	1334507	2	2
1	1337395	1337396	1	0
1	1337397	1337398	3	0
1	1413387	1413388	1	1
1	1413390	1413391	1	1
1	1413393	1413394	3	1
1	1413395	1413396	4	4
1	1413396	1413397	3	8
1	1413470	1413471	1	0
1	1413471	1413472	1	1
1	1413472	1413473	1	0
1	1413544	1413545	3	2
1	1413546	1413547	1	1
1	1413550	1413551	2	0
1	1413551	1413552	1	4
1	1413552	1413553	1	0
1	1413553	1413554	1	4
1	1413554	1413555	1	0
1	1413555	1413556	1	0
1	1413558	1413559	2	1
1	1413649	1413650	4	3
1	1413725	1413726	1	0
1	1413727	1413728	2	0
1	1413730	1413731	1	0
1	1413732	1413733	3	0
1	1447796	1447797	3	0
1	1477084	1477085	3	0
1	1477372	1477373	3	0
1	1477388	1477389	3	0
1	1477523	1477524	2	0
1	1477525	1477526	1	0
1	1480315	1480316	1	0
1	1480318	1480319	1	0
1	1480380	1480381	2	0
1	1480381	1480382	1	0
1	1480383	1480384	1	0
1	1500192	1500193	2	0
1	1500194	1500195	1	0
1	1506330	1506331	2	0
1	1506332	1506333	2	0
1	1509899	1509900	1	0
1	1509927	1509928	1	0
1	1509928	1509929	2	0
1	1509950	1509951	2	1
1	1509953	1509954	1	0
1	1509962	1509963	2	0
1	1509965	1509966	1	0
1	1572125	1572126	3	0
1	1594108	1594109	1	0
1	1594111	1594112	2	0
1	1594213	1594214	1	0
1	1594758	1594759	2	1
1	1594759	1594760	1	1
1	1594760	1594761	2	1
1	1597102	1597103	2	0
1	1597103	1597104	1	0
1	1601110	1601111	1	0
1	1601113	1601114	2	0
1	1650995	1650996	3	0
1	1662672	1662673	3	0
1	1666270	1666271	3	0
1	1684154	1684155	1	0
1	1684157	1684158	2	0
1	1684228	1684229	1	0
1	1684229	1684230	3	0
1	1685546	1685547	1	0
1	1685548	1685549	2	0
1	1685550	1685551	1	0
1	1686836	1686837	1	0
1	1686838	1686839	2	0
1	1686841	1686842	1	0
1	1686842	1686843	2	0
1	1686857	1686858	2	0
1	1686859	1686860	1	0
1	1687700	1687701	2	1
1	1687702	1687703	2	0
1	1688679	1688680	3	0
1	1688680	1688681	2	0
1	1688743	1688744	4	0
1	1693430	1693431	1	0
1	1693433	1693434	2	0
1	1693434	1693435	1	0
1	1696805	1696806	3	0
1	1716772	1716773	1	2
1	1716774	1716775	1	0
1	1716775	1716776	2	1
1	1716777	1716778	1	4
1	1716780	1716781	2	1
1	1716784	1716785	2	0
1	1716785	1716786	1	0
1	1716788	1716789	1	0
1	1716796	1716797	2	0
1	1716797	1716798	1	0
1	1716820	1716821	2	0
1	1716822	1716823	2	7
1	1716823	1716824	5	3
1	1716824	1716825	1	0
1	1716825	1716826	3	0
1	1716826	1716827	1	0
1	1716831	1716832	2	0
1	1716834	1716835	4	1
1	1716836	1716837	2	0
1	1716837	1716838	2	0
1	1716936	1716937	1	1
1	1716939	1716940	1	3
1	1716957	1716958	1	1
1	1716959	1716960	1	0
1	1716960	1716961	1	3
1	1716961	1716962	1	0
1	1716962	1716963	1	0
1	1716964	1716965	1	1
1	1716965	1716966	2	1
1	1717239	1717240	2	1
1	1717240	1717241	1	0
1	1717242	1717243	1	0
1	1717506	1717507	2	0
1	1717508	1717509	1	0
1	1717617	1717618	1	2
1	1717618	1717619	2	1
1	1717621	1717622	1	1
1	1717622	1717623	1	0
1	1717625	1717626	2	0
1	1717707	1717708	1	1
1	1717708	1717709	1	3
1	1717709	1717710	4	1
1	1717710	1717711	1	4
1	1717750	1717751	3	0
1	1717777	1717778	3	0
1	1717993	1717994	1	0
1	1717994	1717995	1	0
1	1717996	1717997	1	1
1	1718134	1718135	1	3
1	1718135	1718136	1	0
1	1718136	1718137	1	2
1	1718243	1718244	1	0
1	1718244	1718245	1	0
1	1718245	1718246	2	0
1	1718335	1718336	1	0
1	1718336	1718337	1	0
1	1718337	1718338	1	0
1	1718350	1718351	1	2
1	1718352	1718353	3	0
1	1718354	1718355	2	1
1	1718355	1718356	3	1
1	1718356	1718357	2	2
1	1718360	1718361	1	0
1	1718362	1718363	2	1
1	1718364	1718365	1	2
1	1718404	1718405	2	0
1	1718406	1718407	1	0
1	1720503	1720504	1	0
1	1720506	1720507	2	0
1	1720533	1720534	1	2
1	1720574	1720575	1	0
1	1720575	1720576	1	0
1	1720577	1720578	1	0
1	1720685	1720686	2	0
1	1720686	1720687	1	0
1	1720701	1720702	2	0
1	1720702	1720703	1	0
1	1720703	1720704	1	0
1	1720704	1720705	3	0
1	1720705	1720706	1	0
1	1720706	1720707	1	0
1	1721956	1721957	2	0
1	1721958	1721959	1	0
1	1735904	1735905	1	1
1	1735906	1735907	1	0
1	1735907	1735908	1	0
1	1735916	1735917	1	0
1	1735917	1735918	3	6
1	1735919	1735920	1	0
1	1736017	1736018	1	0
1	1737927	1737928	1	0
1	1737929	1737930	2	0
1	1753634	1753635	3	0
1	1756914	1756915	2	2
1	1756917	1756918	1	0
1	1784866	1784867	4	0
1	1812331	1812332	3	0
1	1822329	1822330	2	0
1	1822332	1822333	2	0
1	1822333	1822334	1	0
1	1822334	1822335	1	0
1	1822415	1822416	1	1
1	1822416	1822417	2	1
1	1822417	1822418	1	0
1	1822418	1822419	1	1
1	1878110	1878111	10	5
1	1950955	1950956	2	0
1	1986016	1986017	2	0
1	1986017	1986018	41	63
1	1986018	1986019	5	11
1	1997176	1997177	2	0
1	2000583	2000584	4	0
1	2086918	2086919	2	0
1	2103786	2103787	2	0
1	2108289	2108290	2	0
1	2125545	2125546	3	0
1	2125546	2125547	2	0
1	2125548	2125549	1	0
1	2126186	2126187	1	0
1	2126188	2126189	1	0
1	2126189	2126190	3	0
1	2162832	2162833	3	0
1	2177138	2177139	3	0
1	2208161	2208162	3	0
1	2238389	2238390	1	0
1	2238392	2238393	2	0
1	2238489	2238490	1	0
1	2238490	2238491	2	0
1	2238708	2238709	2	0
1	2238710	2238711	1	0
1	2238714	2238715	2	1
1	2238715	2238716	1	0
1	2238803	2238804	3	0
1	2238936	2238937	1	0
1	2238937	2238938	1	0
1	2238939	2238940	1	0
1	2239234	2239235	3	0
1	2239236	2239237	1	0
1	2241341	2241342	1	0
1	2241342	2241343	1	0
1	2241343	2241344	1	0
1	2296419	2296420	3	0
1	2298828	2298829	3	0
1	2319729	2319730	1	0
1	2319730	2319731	2	0
1	2323268	2323269	2	0
1	2323269	2323270	2	0
1	2323275	2323276	1	0
1	2323284	2323285	1	0
1	2323359	2323360	1	1
1	2324172	2324173	1	0
1	2324173	2324174	2	1
1	2324175	2324176	1	0
1	2324753	2324754	3	0
1	2325068	2325069	2	0
1	2325071	2325072	2	0
1	2327221	2327222	2	0
1	2327223	2327224	1	0
1	2327287	2327288	1	0
1	2327289	2327290	2	1
1	2327292	2327293	4	3
1	2327294	2327295	1	1
1	2327295	2327296	1	1
1	2328556	2328557	4	2
1	2328557	2328558	2	2
1	2328560	2328561	2	0
1	2328563	2328564	2	0
1	2328565	2328566	1	0
1	2328566	2328567	1	0
1	2328567	2328568	1	0
1	2328579	2328580	2	0
1	2328581	2328582	1	0
1	2328644	2328645	1	0
1	2328646	2328647	2	0
1	2330909	2330910	3	0
1	2330910	2330911	2	1
1	2330914	2330915	2	1
1	2330915	2330916	4	1
1	2330926	2330927	1	0
1	2330929	2330930	4	0
1	2330937	2330938	1	0
1	2330938	2330939	1	0
1	2330940	2330941	1	0
1	2332344	2332345	2	0
1	2332347	2332348	1	0
1	2333684	2333685	2	0
1	2333685	2333686	1	0
1	2333688	2333689	1	0
1	2333690	2333691	1	0
1	2333691	2333692	2	2
1	2333694	2333695	1	0
1	2333697	2333698	1	0
1	2333700	2333701	1	5
1	2333714	2333715	1	0
1	2333716	2333717	2	0
1	2334501	2334502	1	0
1	2334603	2334604	1	0
1	2334604	2334605	3	1
1	2334605	2334606	1	0
1	2334611	2334612	2	0
1	2334613	2334614	1	0
1	2334637	2334638	2	0
1	2334638	2334639	1	0
1	2334672	2334673	2	0
1	2334674	2334675	1	0
1	2334860	2334861	1	0
1	2334861	2334862	1	0
1	2334931	2334932	2	0
1	2334934	2334935	1	0
1	2334980	2334981	1	0
1	2335514	2335515	1	0
1	2335516	2335517	2	0
1	2336554	2336555	3	0
1	2339993	2339994	3	0
1	2488429	2488430	9	6
1	2488430	2488431	1	3
1	2698324	2698325	85	87
1	2698325	2698326	2	4
1	3010108	3010109	1	0
1	3010110	3010111	2	0
1	3354101	3354102	8	2
1	3425746	3425747	2	0
1	3425748	3425749	1	0
1	3566515	3566516	3	0
1	3629372	3629373	2	0
1	3652649	3652650	3	0
1	3689410	3689411	2	0
1	3697063	3697064	3	0
1	3697176	3697177	1	0
1	3697178	3697179	2	0
1	3697361	3697362	3	0
1	3697376	3697377	2	0
1	3697379	3697380	2	0
1	3709513	3709514	3	0
1	3729047	3729048	3	0
1	3730904	3730905	3	0
1	3730907	3730908	1	0
1	3731385	3731386	3	0
1	3746403	3746404	3	0
1	3746406	3746407	1	0
1	3747748	3747749	2	0
1	3747751	3747752	1	0
1	3768949	3768950	1	0
1	3768951	3768952	1	0
1	3768952	3768953	1	0
1	3807537	3807538	1	0
1	3807538	3807539	2	0
1	3807618	3807619	3	0
1	5923160	5923161	1	0
1	5923161	5923162	1	0
1	5924465	5924466	2	0
1	5951022	5951023	3	0
1	5951516	5951517	2	0
1	5959054	5959055	2	0
1	5963634	5963635	2	0
1	5965474	5965475	1	0
1	5965475	5965476	1	0
1	6010185	6010186	6	4
1	6010186	6010187	4	1
1	6010198	6010199	1	2
1	6010200	6010201	1	0
1	6100577	6100578	1	0
1	6100580	6100581	2	0
1	6185859	6185860	4	4
1	6246120	6246121	3	0
1	6246122	6246123	1	0
1	6246422	6246423	1	0
1	6246425	6246426	2	0
1	6246428	6246429	3	9
1	6246429	6246430	2	1
1	6246430	6246431	1	1
1	6254542	6254543	3	0
1	6257800	6257801	1	0
1	6257801	6257802	1	3
1	6257802	6257803	1	0
1	6259645	6259646	1	0
1	6259646	6259647	1	0
1	6259647	6259648	1	0
1	6259648	6259649	3	1
1	6259650	6259651	2	4
1	6259651	6259652	3	2
1	6259652	6259653	4	5
1	6259653	6259654	2	0
1	6259655	6259656	1	1
1	6259657	6259658	2	1
1	6266227	6266228	1	0
1	6266229	6266230	2	0
1	6280345	6280346	3	0
1	6280988	6280989	1	0
1	6280989	6280990	2	0
1	6280994	6280995	1	0
1	6280997	6280998	2	0
1	6281012	6281013	1	0
1	6281015	6281016	2	0
1	6281480	6281481	1	1
1	6281481	6281482	1	2
1	6281482	6281483	3	2
1	6282986	6282987	2	3
1	6282988	6282989	1	3
1	6282989	6282990	1	0
1	6283618	6283619	1	0
1	6283619	6283620	3	0
1	6283621	6283622	1	0
1	6283700	6283701	1	0
1	6283702	6283703	4	0
1	6283795	6283796	1	2
1	6283796	6283797	1	1
1	6283797	6283798	2	0
1	6283799	6283800	1	0
1	6284071	6284072	1	2
1	6284072	6284073	2	1
1	6284074	6284075	1	0
1	6284130	6284131	1	0
1	6284131	6284132	5	1
1	6284132	6284133	2	1
1	6284134	6284135	2	0
1	6284559	6284560	3	1
1	6284562	6284563	3	2
1	6284563	6284564	1	0
1	6284664	6284665	2	0
1	6284667	6284668	2	0
1	6285020	6285021	1	0
1	6285021	6285022	1	0
1	6285034	6285035	1	1
1	6285035	6285036	3	2
1	6285039	6285040	3	8
1	6285040	6285041	1	2
1	6285165	6285166	2	0
1	6285167	6285168	2	6
1	6292079	6292080	1	2
1	6292080	6292081	3	4
1	6292081	6292082	3	2
1	6293614	6293615	1	0
1	6293616	6293617	3	0
1	6295783	6295784	1	0
1	6295786	6295787	1	0
1	6295938	6295939	1	0
1	6295939	6295940	3	0
1	6324391	6324392	3	0
1	6387445	6387446	3	0
1	6387472	6387473	1	0
1	6387474	6387475	1	0
1	6387475	6387476	1	0
1	6427537	6427538	29	11
1	6528817	6528818	2	0
1	6581598	6581599	2	0
1	6581600	6581601	2	0
1	6586009	6586010	2	0
1	6586012	6586013	1	0
1	6614410	6614411	3	0
1	6648819	6648820	3	0
1	6711299	6711300	2	0
1	6711301	6711302	1	0
1	6711466	6711467	3	0
1	6880255	6880256	2	0
1	6880261	6880262	1	1
1	6880262	6880263	2	0
1	6885188	6885189	4	1
1	6885189	6885190	1	1
1	6885193	6885194	1	0
1	6885195	6885196	1	0
1	6889128	6889129	2	0
1	6892828	6892829	2	0
1	6894610	6894611	2	0
1	6911731	6911732	2	0
1	6911986	6911987	2	0
1	6916177	6916178	2	0
1	6925761	6925762	2	0
1	6932045	6932046	1	0
1	6932046	6932047	1	0
1	6933768	6933769	2	0
1	6944566	6944567	2	0
1	6950429	6950430	2	0
1	6959635	6959636	1	0
1	6959637	6959638	1	0
1	6995545	6995546	2	0
1	7120316	7120317	2	0
1	7164263	7164264	2	0
1	7178107	7178108	2	0
1	7190727	7190728	2	0
1	7235925	7235926	2	0
1	7392145	7392146	2	0
1	7466658	7466659	2	0
1	7534485	7534486	2	0
1	7548090	7548091	2	0
1	7627686	7627687	2	0
1	7702389	7702390	9	4
1	7853379	7853380	3	0
1	7866943	7866944	3	0
1	7899934	7899935	3	0
1	7903676	7903677	3	0
1	8021770	8021771	3	0
1	8021779	8021780	1	1
1	8022829	8022830	1	1
1	8022830	8022831	2	0
1	8022831	8022832	1	1
1	8022832	8022833	1	0
1	8022833	8022834	1	0
1	8022834	8022835	1	2
1	8022843	8022844	1	0
1	8022846	8022847	3	0
1	8022851	8022852	3	4
1	8022852	8022853	1	0
1	8022854	8022855	1	1
1	8022856	8022857	1	0
1	8022857	8022858	2	0
1	8022869	8022870	2	0
1	8022872	8022873	2	0
1	8022901	8022902	2	0
1	8022902	8022903	3	1
1	8022909	8022910	1	0
1	8022910	8022911	1	1
1	8022911	8022912	1	1
1	8022912	8022913	1	0
1	8022913	8022914	1	1
1	8022914	8022915	1	1
1	8022917	8022918	3	1
1	8022919	8022920	1	3
1	8022922	8022923	3	3
1	8022924	8022925	1	1
1	8022925	8022926	1	1
1	8025382	8025383	2	0
1	8025384	8025385	1	6
1	8025385	8025386	1	2
1	8025386	8025387	1	0
1	8025388	8025389	1	0
1	8025389	8025390	1	0
1	8025395	8025396	3	2
1	8025397	8025398	2	3
1	8025447	8025448	1	0
1	8025448	8025449	1	0
1	8025449	8025450	1	0
1	8025452	8025453	2	0
1	8029455	8029456	5	2
1	8029456	8029457	2	0
1	8029458	8029459	1	0
1	8037744	8037745	1	3
1	8037746	8037747	1	1
1	8037749	8037750	2	0
1	8037750	8037751	1	2
1	8037752	8037753	1	2
1	8037770	8037771	1	0
1	8037771	8037772	2	1
1	8043601	8043602	3	0
1	8045039	8045040	1	1
1	8045041	8045042	2	1
1	8045045	8045046	1	0
1	8045047	8045048	1	3
1	8045048	8045049	2	0
1	8045050	8045051	2	0
1	8045056	8045057	1	0
1	8045058	8045059	3	0
1	8045061	8045062	1	3
1	8045101	8045102	2	0
1	8045103	8045104	1	0
1	8045104	8045105	2	0
1	8045180	8045181	4	3
1	8045229	8045230	1	0
1	8045232	8045233	1	1
1	8045234	8045235	2	1
1	8045235	8045236	1	4
1	8045267	8045268	1	0
1	8045268	8045269	2	0
1	8045270	8045271	4	2
1	8045282	8045283	2	0
1	8045284	8045285	2	0
1	8045285	8045286	2	0
1	8045286	8045287	2	1
1	8045288	8045289	3	5
1	8045289	8045290	1	4
1	8045290	8045291	1	3
1	8045291	8045292	6	2
1	8045292	8045293	1	1
1	8045294	8045295	1	0
1	8045296	8045297	1	1
1	8045297	8045298	6	2
1	8045300	8045301	1	0
1	8071944	8071945	2	0
1	8071947	8071948	1	0
1	8072330	8072331	1	0
1	8072331	8072332	1	0
1	8072332	8072333	1	0
1	8072333	8072334	1	0
1	8073592	8073593	2	0
1	8073593	8073594	1	0
1	8073634	8073635	1	0
1	8073865	8073866	2	0
1	8073867	8073868	1	0
1	8074100	8074101	1	0
1	8074101	8074102	2	0
1	8075729	8075730	4	0
1	8075731	8075732	1	0
1	8079297	8079298	2	0
1	8079298	8079299	1	0
1	8084703	8084704	2	0
1	8084705	8084706	1	0
1	8086344	8086345	3	0
1	8086356	8086357	1	0
1	8086357	8086358	1	0
1	8086358	8086359	1	0
1	8266629	8266630	3	9
1	8266630	8266631	1	2
1	8268815	8268816	8	0
1	8388210	8388211	1	0
1	8388213	8388214	1	0
1	8412582	8412583	2	0
1	8412624	8412625	2	0
1	8413044	8413045	2	0
1	8413213	8413214	2	0
1	8413572	8413573	1	0
1	8413575	8413576	1	0
1	8414010	8414011	1	0
1	8414013	8414014	1	0
1	8414265	8414266	1	0
1	8414268	8414269	1	0
1	8414269	8414270	1	1
1	8414270	8414271	1	0
1	8414272	8414273	1	0
1	8414769	8414770	2	0
1	8414772	8414773	1	0
1	8415023	8415024	1	0
1	8415024	8415025	2	0
1	8418493	8418494	1	0
1	8418494	8418495	2	0
1	8418495	8418496	1	0
1	8418771	8418772	1	0
1	8418774	8418775	1	0
1	8419558	8419559	2	0
1	8419969	8419970	2	0
1	8419988	8419989	1	0
1	8419989	8419990	1	0
1	8419990	8419991	1	0
1	8420852	8420853	2	0
1	8421105	8421106	1	0
1	8421106	8421107	1	0
1	8421834	8421835	1	0
1	8421837	8421838	2	0
1	8421906	8421907	1	0
1	8421907	8421908	1	0
1	8422007	8422008	2	0
1	8424897	8424898	2	0
1	8455297	8455298	2	0
1	8469520	8469521	2	0
1	8481708	8481709	2	0
1	8504134	8504135	2	0
1	8520695	8520696	2	0
1	8525757	8525758	1	0
1	8525758	8525759	1	0
1	8532443	8532444	2	0
1	8557485	8557486	2	0
1	8559822	8559823	2	0
1	8569153	8569154	2	0
1	8590415	8590416	2	0
1	8597543	8597544	2	0
1	8597584	8597585	2	0
1	8601359	8601360	2	0
1	8602421	8602422	2	0
1	8621573	8621574	2	0
1	8624694	8624695	2	0
1	8624884	8624885	2	0
1	8629861	8629862	2	0
1	8632217	8632218	2	0
1	8641483	8641484	2	0
1	8641672	8641673	2	0
1	8654241	8654242	2	0
1	8659327	8659328	2	0
1	8663251	8663252	2	0
1	8663670	8663671	2	0
1	8663774	8663775	2	0
1	8696823	8696824	2	0
1	8698372	8698373	2	0
1	8704100	8704101	2	0
1	8720336	8720337	2	0
1	8721013	8721014	2	0
1	8729319	8729320	2	0
1	8729766	8729767	2	0
1	8763253	8763254	2	0
1	8776517	8776518	2	0
1	8791275	8791276	2	0
1	8804651	8804652	2	0
1	8812872	8812873	2	0
1	8839940	8839941	2	0
1	8840358	8840359	2	0
1	8842559	8842560	2	0
1	8844476	8844477	2	0
1	8921096	8921097	1	3
1	8921099	8921100	4	3
1	8921100	8921101	1	0
1	8921169	8921170	1	0
1	8921171	8921172	2	6
1	8921172	8921173	2	2
1	8921179	8921180	1	0
1	8921181	8921182	1	2
1	8921182	8921183	2	1
1	8921183	8921184	4	0
1	8921184	8921185	2	5
1	8921185	8921186	2	2
1	8921186	8921187	3	5
1	8921187	8921188	3	2
1	8921190	8921191	2	2
1	8921310	8921311	1	0
1	8921311	8921312	1	0
1	8921313	8921314	1	0
1	8921314	8921315	2	0
1	8921315	8921316	1	0
1	8921316	8921317	3	0
1	8921323	8921324	4	1
1	8921324	8921325	4	7
1	8921325	8921326	1	0
1	8921334	8921335	1	2
1	8921335	8921336	1	0
1	8921336	8921337	1	1
1	8921337	8921338	1	1
1	8921338	8921339	2	0
1	8921389	8921390	2	4
1	8921428	8921429	1	3
1	8921430	8921431	1	0
1	8921431	8921432	4	1
1	8921432	8921433	1	0
1	8921454	8921455	3	4
1	8921455	8921456	2	1
1	8921456	8921457	2	3
1	8922976	8922977	1	2
1	8922977	8922978	1	0
1	8922978	8922979	1	3
1	8922979	8922980	1	5
1	8922981	8922982	1	1
1	8922982	8922983	1	0
1	8922984	8922985	1	3
1	8923000	8923001	1	3
1	8923001	8923002	1	3
1	8923002	8923003	2	1
1	8923003	8923004	2	2
1	8923313	8923314	1	4
1	8923314	8923315	4	8
1	8923315	8923316	2	3
1	8923316	8923317	1	0
1	8923317	8923318	1	1
1	8923325	8923326	1	2
1	8923326	8923327	1	4
1	8923327	8923328	2	2
1	8923328	8923329	1	5
1	8923330	8923331	3	0
1	8923331	8923332	3	9
1	8923332	8923333	2	1
1	8923335	8923336	1	1
1	8923351	8923352	1	0
1	8923353	8923354	2	3
1	8923354	8923355	2	3
1	8923359	8923360	2	0
1	8923956	8923957	1	2
1	8924009	8924010	1	3
1	8924010	8924011	2	4
1	8924011	8924012	4	4
1	8924012	8924013	1	1
1	8924057	8924058	1	0
1	8924060	8924061	2	0
1	8924070	8924071	3	0
1	8924073	8924074	2	1
1	8924074	8924075	1	1
1	8924076	8924077	1	1
1	8924088	8924089	1	0
1	8924096	8924097	1	5
1	8924097	8924098	1	10
1	8924098	8924099	2	5
1	8924100	8924101	2	1
1	8924101	8924102	3	4
1	8924105	8924106	2	1
1	8924106	8924107	1	2
1	8924107	8924108	3	9
1	8924108	8924109	2	0
1	8924109	8924110	2	1
1	8924118	8924119	4	1
1	8924120	8924121	1	3
1	8924128	8924129	1	4
1	8924129	8924130	3	4
1	8924146	8924147	3	1
1	8924147	8924148	1	0
1	8925355	8925356	1	0
1	8925356	8925357	1	1
1	8925357	8925358	1	1
1	8925358	8925359	1	2
1	8925359	8925360	3	3
1	8925366	8925367	1	0
1	8925367	8925368	3	0
1	8925417	8925418	1	0
1	8925418	8925419	1	0
1	8925425	8925426	1	0
1	8925427	8925428	3	1
1	8925429	8925430	2	1
1	8925430	8925431	1	1
1	8925432	8925433	1	0
1	8925481	8925482	3	1
1	8925483	8925484	1	1
1	8925528	8925529	3	0
1	8925530	8925531	1	0
1	8926406	8926407	3	0
1	8926409	8926410	1	0
1	8926438	8926439	2	0
1	8926439	8926440	4	9
1	8926440	8926441	4	6
1	8926441	8926442	1	2
1	8926442	8926443	1	0
1	8926470	8926471	2	1
1	8926471	8926472	1	3
1	8926472	8926473	1	8
1	8926500	8926501	1	1
1	8926502	8926503	3	9
1	8926503	8926504	1	2
1	8926543	8926544	1	1
1	8926545	8926546	1	0
1	8926547	8926548	2	3
1	8926548	8926549	2	0
1	8926549	8926550	1	2
1	8926550	8926551	2	6
1	8926552	8926553	1	0
1	8926556	8926557	1	5
1	8926557	8926558	3	4
1	8926560	8926561	2	0
1	8927192	8927193	4	2
1	8927195	8927196	1	3
1	8927227	8927228	1	1
1	8927228	8927229	1	3
1	8927229	8927230	2	1
1	8927232	8927233	4	3
1	8927233	8927234	1	1
1	8927235	8927236	2	3
1	8927246	8927247	2	2
1	8927247	8927248	3	3
1	8927248	8927249	1	4
1	8927255	8927256	2	0
1	8927261	8927262	1	0
1	8927264	8927265	3	0
1	8927265	8927266	1	0
1	8927270	8927271	1	3
1	8927271	8927272	1	0
1	8927272	8927273	1	6
1	8927273	8927274	4	4
1	8927274	8927275	4	2
1	8927277	8927278	1	1
1	8927285	8927286	1	2
1	8927286	8927287	2	1
1	8927287	8927288	1	3
1	8927300	8927301	1	4
1	8927302	8927303	1	4
1	8927303	8927304	2	4
1	8927306	8927307	2	0
1	8927307	8927308	2	0
1	8928064	8928065	2	4
1	8928066	8928067	3	1
1	8928067	8928068	1	1
1	8928083	8928084	3	1
1	8928085	8928086	1	2
1	8928086	8928087	1	4
1	8928087	8928088	1	2
1	8928088	8928089	2	3
1	8928090	8928091	1	1
1	8928092	8928093	1	1
1	8928094	8928095	4	2
1	8928095	8928096	1	0
1	8928098	8928099	1	0
1	8928112	8928113	3	0
1	8928114	8928115	1	0
1	8930517	8930518	1	0
1	8930531	8930532	2	4
1	8930532	8930533	2	1
1	8930533	8930534	1	3
1	8930534	8930535	3	7
1	8930536	8930537	2	2
1	8930537	8930538	4	0
1	8930540	8930541	1	0
1	8930544	8930545	1	0
1	8930553	8930554	3	0
1	8930555	8930556	1	2
1	8931957	8931958	2	0
1	8931958	8931959	1	1
1	8931959	8931960	2	7
1	8931960	8931961	1	0
1	8931961	8931962	2	3
1	8931962	8931963	1	1
1	8931964	8931965	2	2
1	8931965	8931966	2	6
1	8931972	8931973	1	4
1	8931973	8931974	4	4
1	8931975	8931976	1	1
1	8931981	8931982	1	0
1	8931988	8931989	1	3
1	8931989	8931990	1	0
1	8931990	8931991	6	4
1	8931992	8931993	3	4
1	8931994	8931995	1	2
1	8931997	8931998	2	2
1	8931999	8932000	3	4
1	8932000	8932001	5	13
1	8932001	8932002	1	3
1	8932002	8932003	2	1
1	8932003	8932004	1	3
1	8932004	8932005	2	5
1	8932005	8932006	1	3
1	8932006	8932007	2	5
1	8932007	8932008	1	0
1	8932008	8932009	1	1
1	8932009	8932010	1	0
1	8932010	8932011	1	1
1	8932011	8932012	1	1
1	8932012	8932013	4	12
1	8932013	8932014	2	1
1	8932015	8932016	1	1
1	8934894	8934895	3	9
1	8934895	8934896	4	6
1	8934896	8934897	2	7
1	8934897	8934898	4	1
1	8934898	8934899	1	1
1	8934899	8934900	1	3
1	8934900	8934901	1	3
1	8934902	8934903	2	2
1	8934904	8934905	1	2
1	8934906	8934907	1	2
1	8934908	8934909	2	0
1	8934909	8934910	2	1
1	8934910	8934911	1	1
1	8934913	8934914	4	2
1	8934930	8934931	2	6
1	8934931	8934932	1	1
1	8934932	8934933	4	2
1	8934933	8934934	6	2
1	8934935	8934936	2	3
1	8934936	8934937	2	1
1	8934948	8934949	1	1
1	8934950	8934951	2	5
1	8934951	8934952	1	0
1	8934956	8934957	5	7
1	8934957	8934958	1	2
1	8934958	8934959	1	5
1	8934959	8934960	1	4
1	8934962	8934963	1	0
1	8934964	8934965	3	0
1	8937947	8937948	1	0
1	8937948	8937949	1	0
1	8937949	8937950	1	0
1	8937950	8937951	1	0
1	8938659	8938660	2	1
1	8938661	8938662	1	8
1	8938662	8938663	3	3
1	8938663	8938664	1	2
1	8938664	8938665	2	3
1	8938665	8938666	5	4
1	8938666	8938667	5	7
1	8938667	8938668	2	5
1	8938670	8938671	2	13
1	8938671	8938672	1	3
1	8938673	8938674	1	2
1	8938674	8938675	3	4
1	8938675	8938676	2	1
1	8938676	8938677	1	1
1	8938677	8938678	2	2
1	8938678	8938679	2	0
1	8938681	8938682	1	3
1	8938684	8938685	1	5
1	8938697	8938698	1	3
1	8938698	8938699	2	2
1	8938699	8938700	2	2
1	8938701	8938702	1	0
1	8938702	8938703	1	1
1	8938703	8938704	5	6
1	8938704	8938705	1	4
1	8938705	8938706	1	0
1	8938706	8938707	2	1
1	8938723	8938724	1	0
1	8938726	8938727	3	0
1	8938727	8938728	1	0
1	8938728	8938729	1	0
1	8938732	8938733	3	1
1	8938734	8938735	2	2
1	8938737	8938738	1	5
1	8938740	8938741	3	3
1	8938741	8938742	1	1
1	8938742	8938743	1	3
1	8938743	8938744	2	5
1	8938747	8938748	3	0
1	8938750	8938751	2	0
1	8939628	8939629	2	0
1	9162850	9162851	1	0
1	9162851	9162852	1	0
1	9162853	9162854	1	0
1	9211814	9211815	2	0
1	9211815	9211816	3	6
1	9211816	9211817	1	2
1	9300019	9300020	4	0
1	9325373	9325374	3	0
1	9325632	9325633	2	0
1	9325633	9325634	4	0
1	9326253	9326254	3	0
1	9328405	9328406	3	0
1	9329101	9329102	2	0
1	9329102	9329103	1	0
1	9427879	9427880	1	0
1	9427882	9427883	2	0
1	9428442	9428443	2	0
1	9428443	9428444	1	0
1	9634817	9634818	8	1
1	9634819	9634820	5	4
1	9634820	9634821	2	5
1	9634821	9634822	5	7
1	9634822	9634823	7	12
1	9634823	9634824	4	7
1	9634824	9634825	8	4
1	9634825	9634826	2	2
1	9634826	9634827	3	1
1	9634828	9634829	3	1
1	9634829	9634830	1	1
1	9634837	9634838	2	0
1	9634838	9634839	6	3
1	9663281	9663282	3	0
1	9664348	9664349	3	0
1	9674448	9674449	2	0
1	9674449	9674450	1	0
1	9674450	9674451	1	0
1	9674457	9674458	2	1
1	9674458	9674459	1	0
1	9674552	9674553	1	0
1	9674555	9674556	2	0
1	9782030	9782031	1	0
1	9782031	9782032	1	0
1	9789131	9789132	1	0
1	9789132	9789133	1	0
1	9789134	9789135	2	1
1	9789135	9789136	1	1
1	9789137	9789138	1	0
1	9789140	9789141	1	2
1	9789141	9789142	2	3
1	9789142	9789143	1	3
1	9789143	9789144	1	1
1	9789149	9789150	1	0
1	9789152	9789153	4	4
1	9789153	9789154	1	1
1	9789300	9789301	1	0
1	9789301	9789302	2	0
1	9789303	9789304	1	0
1	9789304	9789305	1	0
1	9789314	9789315	3	0
1	9789334	9789335	1	0
1	9789336	9789337	5	4
1	9789337	9789338	2	0
1	9789339	9789340	1	1
1	9789427	9789428	1	0
1	9789430	9789431	2	0
1	9789488	9789489	2	0
1	9789490	9789491	1	0
1	9789749	9789750	1	1
1	9789750	9789751	1	1
1	9789751	9789752	1	1
1	9789752	9789753	1	1
1	9789753	9789754	1	2
1	9789894	9789895	1	0
1	9789896	9789897	1	3
1	9789897	9789898	1	0
1	9789898	9789899	2	0
1	9789974	9789975	2	0
1	9789975	9789976	2	0
1	9790043	9790044	1	0
1	9790045	9790046	1	1
1	9790046	9790047	1	1
1	9790050	9790051	1	1
1	9790052	9790053	2	1
1	9790054	9790055	1	0
1	9790064	9790065	1	0
1	9790066	9790067	1	1
1	9790067	9790068	3	0
1	9790141	9790142	2	3
1	9790143	9790144	1	0
1	9790146	9790147	3	1
1	9790149	9790150	1	1
1	9790255	9790256	1	0
1	9790287	9790288	2	0
1	9790288	9790289	1	0
1	9790502	9790503	1	0
1	9790514	9790515	1	0
1	9790643	9790644	1	0
1	9790646	9790647	3	0
1	9791293	9791294	2	0
1	9791294	9791295	1	0
1	9791296	9791297	1	0
1	9793570	9793571	2	0
1	9793572	9793573	2	0
1	9793573	9793574	1	0
1	9794194	9794195	3	0
1	9794198	9794199	1	1
1	9794200	9794201	2	3
1	9795050	9795051	1	0
1	9795051	9795052	2	0
1	9795064	9795065	2	0
1	9795065	9795066	3	0
1	9795106	9795107	1	2
1	9795107	9795108	1	1
1	9795109	9795110	1	0
1	9795127	9795128	2	0
1	9795128	9795129	1	0
1	9795171	9795172	1	0
1	9795174	9795175	2	1
1	9795176	9795177	1	0
1	9795222	9795223	1	0
1	9795225	9795226	3	2
1	9795226	9795227	1	0
1	9795965	9795966	1	0
1	9795966	9795967	2	0
1	9796001	9796002	1	0
1	9796003	9796004	1	1
[truncated: 539,372 more rows]
