# Supplementary material for: DHX15-independent roles for TFIP11 in U6 snRNA modification, U4/U6.U5 tri-snRNP assembly and pre-mRNA splicing fidelity
Source: Nat Commun. 2021 Nov 17;12:6648. doi: 10.1038/s41467-021-26932-2 (PMC8599867; doi:10.1038/s41467-021-26932-2)
Supplement: Supplementary file 6 — Source Data [file 41467_2021_26932_MOESM6_ESM.zip › Source_data/Supplementary_figure_S6c_iCLIP_by_coordinate_TTGT_GGTT.txt]

chr	start	end	TTGT	GGTT
1	15933	15934	1	0
1	15965	15966	1	0
1	16115	16116	1	1
1	16308	16309	1	1
1	16825	16826	1	0
1	20167	20168	1	0
1	28622	28623	1	0
1	108536	108537	1	0
1	540965	540966	1	0
1	557446	557447	1	0
1	560017	560018	1	0
1	564522	564523	1	0
1	564523	564524	1	0
1	564529	564530	1	0
1	564539	564540	1	0
1	564547	564548	1	0
1	564549	564550	1	0
1	564551	564552	2	2
1	564579	564580	3	1
1	564610	564611	1	0
1	564618	564619	1	0
1	564620	564621	1	1
1	564624	564625	1	0
1	564626	564627	1	0
1	564629	564630	1	0
1	564631	564632	2	4
1	564632	564633	1	0
1	564649	564650	2	1
1	564650	564651	2	0
1	564652	564653	1	0
1	564654	564655	1	0
1	564749	564750	1	0
1	564758	564759	1	0
1	564782	564783	1	0
1	564820	564821	1	0
1	564840	564841	1	0
1	564844	564845	1	0
1	564901	564902	1	0
1	564907	564908	1	0
1	564915	564916	1	1
1	564925	564926	1	0
1	564950	564951	4	1
1	564964	564965	1	0
1	564965	564966	1	0
1	564968	564969	1	0
1	564982	564983	9	9
1	564986	564987	1	0
1	565230	565231	1	0
1	565231	565232	1	0
1	565234	565235	1	0
1	565235	565236	1	1
1	565242	565243	1	4
1	565252	565253	2	0
1	565253	565254	2	1
1	565254	565255	2	1
1	565256	565257	1	0
1	565258	565259	1	2
1	565261	565262	1	2
1	565266	565267	2	0
1	565269	565270	1	2
1	565276	565277	1	0
1	565278	565279	1	0
1	565279	565280	1	1
1	565280	565281	1	0
1	565282	565283	1	0
1	565284	565285	2	3
1	565285	565286	39	73
1	565286	565287	16	22
1	565287	565288	5	21
1	565288	565289	17	19
1	565289	565290	4	1
1	565289	565290	4	12
1	565290	565291	20	26
1	565291	565292	16	23
1	565292	565293	11	24
1	565293	565294	23	26
1	565294	565295	15	23
1	565295	565296	50	62
1	565296	565297	9	25
1	565297	565298	18	34
1	565298	565299	15	26
1	565299	565300	28	42
1	565300	565301	35	46
1	565301	565302	38	40
1	565302	565303	38	55
1	565303	565304	44	63
1	565304	565305	105	117
1	565305	565306	47	68
1	565306	565307	22	22
1	565307	565308	15	34
1	565308	565309	33	37
1	565309	565310	28	49
1	565310	565311	35	34
1	565311	565312	28	28
1	565312	565313	54	84
1	565313	565314	28	47
1	565314	565315	10	19
1	565315	565316	15	25
1	565316	565317	18	14
1	565317	565318	5	4
1	565320	565321	1	0
1	565326	565327	1	0
1	565327	565328	3	10
1	565328	565329	3	5
1	565329	565330	4	3
1	565330	565331	6	10
1	565331	565332	4	5
1	565332	565333	13	19
1	565333	565334	4	6
1	565334	565335	3	8
1	565335	565336	1	2
1	565336	565337	5	0
1	565337	565338	1	3
1	565339	565340	1	5
1	565340	565341	5	4
1	565344	565345	1	0
1	565345	565346	1	0
1	565347	565348	2	1
1	565352	565353	2	0
1	565355	565356	2	0
1	565355	565356	1	0
1	565360	565361	2	2
1	565363	565364	1	1
1	565363	565364	1	5
1	565372	565373	2	1
1	565373	565374	1	0
1	565375	565376	1	1
1	565375	565376	2	1
1	565378	565379	2	2
1	565389	565390	1	0
1	565391	565392	2	1
1	565395	565396	1	1
1	565396	565397	2	0
1	565402	565403	1	0
1	565403	565404	2	0
1	565404	565405	10	8
1	565407	565408	1	0
1	565409	565410	2	0
1	565442	565443	1	0
1	565466	565467	1	0
1	565482	565483	1	0
1	565488	565489	2	0
1	565496	565497	1	0
1	565553	565554	1	1
1	565554	565555	1	0
1	565555	565556	1	1
1	565564	565565	1	0
1	565572	565573	1	0
1	565586	565587	1	1
1	565649	565650	1	0
1	565670	565671	1	0
1	565680	565681	1	0
1	565695	565696	1	0
1	565697	565698	1	0
1	565723	565724	1	0
1	565828	565829	1	0
1	565849	565850	1	0
1	565862	565863	1	0
1	565865	565866	1	0
1	565877	565878	1	0
1	565901	565902	1	0
1	565902	565903	1	1
1	565910	565911	4	0
1	565914	565915	1	1
1	565916	565917	1	2
1	565920	565921	1	0
1	565925	565926	2	0
1	565931	565932	1	0
1	565932	565933	1	1
1	565934	565935	7	1
1	565935	565936	5	6
1	565967	565968	1	0
1	565971	565972	1	0
1	565981	565982	1	0
1	566024	566025	1	0
1	566025	566026	1	0
1	566059	566060	3	3
1	566060	566061	8	16
1	566065	566066	1	3
1	566066	566067	3	3
1	566069	566070	63	60
1	566070	566071	69	75
1	566071	566072	5	8
1	566072	566073	4	5
1	566073	566074	16	10
1	566074	566075	3	4
1	566075	566076	5	10
1	566076	566077	18	17
1	566077	566078	38	61
1	566078	566079	11	10
1	566079	566080	12	8
1	566080	566081	1	0
1	566081	566082	17	19
1	566083	566084	4	1
1	566084	566085	18	32
1	566085	566086	1	2
1	566086	566087	1	1
1	566087	566088	2	2
1	566088	566089	1	3
1	566089	566090	1	0
1	566091	566092	40	61
1	566092	566093	161	182
1	566093	566094	136	167
1	566094	566095	177	209
1	566095	566096	79	104
1	566096	566097	836	752
1	566097	566098	230	197
1	566098	566099	33	36
1	566099	566100	15	18
1	566100	566101	3	10
1	566101	566102	86	87
1	566102	566103	71	70
1	566103	566104	152	133
1	566104	566105	23	26
1	566105	566106	164	157
1	566106	566107	435	394
1	566107	566108	47	50
1	566108	566109	17	14
1	566109	566110	48	54
1	566110	566111	55	42
1	566111	566112	32	48
1	566112	566113	2	3
1	566128	566129	4	5
1	566172	566173	1	0
1	566223	566224	1	0
1	566240	566241	1	0
1	566243	566244	1	0
1	566411	566412	1	0
1	566571	566572	1	0
1	566689	566690	1	2
1	566690	566691	1	0
1	566691	566692	1	0
1	566693	566694	4	1
1	566694	566695	9	13
1	566696	566697	2	5
1	566697	566698	10	15
1	566699	566700	2	2
1	566700	566701	1	7
1	566703	566704	4	10
1	566704	566705	1	3
1	566705	566706	13	22
1	566706	566707	2	15
1	566707	566708	2	8
1	566708	566709	1	3
1	566709	566710	3	1
1	566710	566711	2	1
1	566713	566714	1	1
1	566721	566722	1	0
1	566724	566725	1	1
1	566725	566726	1	1
1	566726	566727	1	2
1	566727	566728	2	3
1	566728	566729	2	0
1	566731	566732	2	8
1	566732	566733	4	8
1	566733	566734	31	31
1	566734	566735	4	9
1	566736	566737	9	5
1	566737	566738	6	7
1	566738	566739	3	8
1	566739	566740	4	5
1	566741	566742	4	4
1	566742	566743	3	13
1	566743	566744	2	0
1	566744	566745	2	6
1	566747	566748	1	3
1	566748	566749	4	2
1	566749	566750	5	3
1	566751	566752	2	14
1	566753	566754	1	2
1	566754	566755	2	2
1	566756	566757	4	14
1	566757	566758	1	14
1	566758	566759	3	3
1	566759	566760	4	3
1	566760	566761	6	15
1	566762	566763	6	8
1	566763	566764	9	15
1	566764	566765	12	15
1	566765	566766	9	16
1	566766	566767	17	22
1	566767	566768	1	2
1	566768	566769	1	1
1	566772	566773	1	3
1	566779	566780	2	1
1	566787	566788	1	1
1	566788	566789	1	0
1	566788	566789	1	0
1	566789	566790	1	1
1	566790	566791	3	2
1	566823	566824	1	0
1	566826	566827	1	0
1	566847	566848	3	1
1	566848	566849	5	5
1	566850	566851	2	0
1	566857	566858	1	1
1	566858	566859	1	1
1	566864	566865	1	3
1	566866	566867	2	0
1	566867	566868	4	6
1	566868	566869	5	1
1	566869	566870	1	0
1	566870	566871	1	0
1	566871	566872	2	1
1	566872	566873	1	0
1	566875	566876	1	2
1	566876	566877	4	7
1	566877	566878	3	6
1	566884	566885	1	0
1	566885	566886	1	2
1	566886	566887	1	6
1	566887	566888	1	1
1	566889	566890	1	0
1	566890	566891	2	3
1	566891	566892	2	1
1	566892	566893	1	0
1	566893	566894	3	2
1	566894	566895	3	5
1	566895	566896	4	13
1	566896	566897	3	3
1	566898	566899	2	2
1	566899	566900	1	3
1	566900	566901	7	8
1	566901	566902	15	19
1	566903	566904	1	1
1	566904	566905	1	0
1	566933	566934	1	0
1	566942	566943	6	1
1	566954	566955	1	1
1	566957	566958	2	0
1	566958	566959	3	5
1	566962	566963	1	1
1	566963	566964	1	0
1	566964	566965	2	0
1	566977	566978	1	1
1	566983	566984	1	2
1	566984	566985	1	0
1	566985	566986	1	0
1	566999	567000	1	1
1	567030	567031	3	0
1	567036	567037	1	0
1	567044	567045	1	1
1	567080	567081	1	0
1	567095	567096	1	0
1	567096	567097	1	0
1	567117	567118	4	6
1	567143	567144	1	0
1	567148	567149	1	0
1	567161	567162	1	0
1	567179	567180	1	0
1	567182	567183	2	0
1	567190	567191	21	28
1	567191	567192	2	1
1	567192	567193	1	6
1	567193	567194	5	11
1	567194	567195	5	3
1	567195	567196	1	10
1	567196	567197	2	5
1	567198	567199	2	3
1	567202	567203	1	3
1	567203	567204	3	11
1	567204	567205	6	11
1	567206	567207	2	3
1	567208	567209	1	1
1	567209	567210	5	2
1	567210	567211	2	5
1	567211	567212	1	3
1	567212	567213	4	3
1	567213	567214	2	6
1	567214	567215	1	9
1	567215	567216	2	3
1	567216	567217	2	6
1	567217	567218	4	5
1	567218	567219	9	5
1	567219	567220	1	3
1	567220	567221	14	11
1	567221	567222	11	9
1	567222	567223	4	10
1	567223	567224	3	6
1	567223	567224	1	6
1	567225	567226	3	4
1	567228	567229	2	2
1	567229	567230	2	5
1	567230	567231	4	6
1	567232	567233	1	2
1	567233	567234	3	7
1	567236	567237	2	1
1	567238	567239	14	19
1	567243	567244	1	0
1	567245	567246	1	1
1	567253	567254	2	3
1	567256	567257	1	1
1	567263	567264	2	1
1	567273	567274	1	1
1	567278	567279	1	0
1	567289	567290	3	0
1	567297	567298	2	2
1	567298	567299	1	1
1	567298	567299	1	1
1	567299	567300	5	1
1	567300	567301	1	0
1	567303	567304	1	1
1	567304	567305	1	2
1	567305	567306	1	8
1	567306	567307	8	7
1	567307	567308	15	12
1	567308	567309	8	7
1	567309	567310	4	2
1	567310	567311	1	1
1	567314	567315	3	0
1	567315	567316	2	1
1	567326	567327	1	0
1	567330	567331	2	0
1	567332	567333	1	1
1	567335	567336	1	2
1	567339	567340	1	2
1	567347	567348	1	4
1	567349	567350	2	2
1	567351	567352	2	1
1	567362	567363	1	0
1	567363	567364	4	2
1	567364	567365	2	1
1	567365	567366	2	2
1	567366	567367	5	4
1	567367	567368	2	5
1	567368	567369	2	1
1	567369	567370	1	1
1	567371	567372	1	0
1	567372	567373	1	0
1	567375	567376	1	0
1	567377	567378	1	0
1	567381	567382	1	9
1	567383	567384	1	1
1	567385	567386	3	1
1	567386	567387	1	0
1	567387	567388	1	2
1	567388	567389	2	0
1	567389	567390	5	2
1	567391	567392	1	1
1	567393	567394	3	18
1	567397	567398	3	9
1	567399	567400	1	0
1	567408	567409	1	0
1	567409	567410	1	0
1	567413	567414	1	0
1	567415	567416	1	3
1	567416	567417	4	1
1	567423	567424	1	9
1	567429	567430	3	0
1	567431	567432	2	2
1	567433	567434	6	12
1	567435	567436	1	2
1	567445	567446	2	3
1	567446	567447	3	1
1	567448	567449	1	1
1	567449	567450	1	1
1	567451	567452	1	1
1	567451	567452	2	1
1	567453	567454	2	0
1	567455	567456	3	1
1	567485	567486	2	0
1	567486	567487	1	1
1	567487	567488	5	7
1	567489	567490	1	2
1	567490	567491	3	3
1	567491	567492	11	15
1	567492	567493	2	2
1	567493	567494	5	8
1	567495	567496	5	10
1	567498	567499	1	2
1	567499	567500	4	4
1	567500	567501	1	0
1	567502	567503	1	2
1	567503	567504	1	2
1	567504	567505	1	0
1	567512	567513	5	5
1	567521	567522	1	1
1	567523	567524	1	3
1	567525	567526	4	2
1	567526	567527	1	1
1	567526	567527	1	2
1	567527	567528	2	4
1	567529	567530	1	0
1	567530	567531	1	1
1	567533	567534	18	35
1	567534	567535	1	2
1	567535	567536	11	10
1	567536	567537	2	2
1	567537	567538	2	5
1	567538	567539	1	1
1	567539	567540	3	1
1	567540	567541	1	1
1	567541	567542	1	2
1	567543	567544	3	0
1	567550	567551	1	0
1	567553	567554	1	1
1	567558	567559	1	0
1	567567	567568	1	2
1	567570	567571	1	1
1	567577	567578	9	17
1	567579	567580	2	0
1	567581	567582	5	2
1	567583	567584	1	2
1	567587	567588	1	1
1	567589	567590	2	1
1	567594	567595	1	1
1	567597	567598	3	1
1	567609	567610	1	3
1	567610	567611	1	0
1	567611	567612	1	2
1	567611	567612	1	2
1	567612	567613	1	2
1	567613	567614	4	4
1	567614	567615	2	0
1	567618	567619	2	0
1	567618	567619	1	0
1	567619	567620	1	3
1	567620	567621	1	0
1	567631	567632	6	4
1	567632	567633	1	0
1	567634	567635	3	1
1	567636	567637	1	1
1	567642	567643	1	2
1	567643	567644	14	42
1	567645	567646	1	0
1	567647	567648	1	2
1	567651	567652	2	3
1	567652	567653	3	2
1	567653	567654	2	1
1	567654	567655	1	0
1	567655	567656	3	1
1	567667	567668	1	1
1	567668	567669	1	3
1	567668	567669	1	1
1	567669	567670	3	1
1	567670	567671	2	2
1	567671	567672	3	5
1	567675	567676	1	0
1	567693	567694	1	6
1	567695	567696	1	0
1	567697	567698	2	0
1	567698	567699	1	0
1	567699	567700	2	2
1	567700	567701	1	4
1	567701	567702	1	1
1	567702	567703	1	0
1	567703	567704	1	4
1	567704	567705	2	1
1	567705	567706	6	9
1	567706	567707	2	1
1	567707	567708	1	2
1	567709	567710	5	7
1	567716	567717	1	0
1	567717	567718	1	0
1	567719	567720	1	3
1	567720	567721	2	0
1	567721	567722	2	1
1	567722	567723	1	0
1	567723	567724	2	0
1	567725	567726	2	4
1	567726	567727	1	1
1	567726	567727	1	1
1	567727	567728	3	5
1	567729	567730	2	5
1	567730	567731	4	10
1	567731	567732	1	1
1	567733	567734	1	1
1	567734	567735	2	0
1	567739	567740	4	3
1	567741	567742	9	9
1	567742	567743	5	5
1	567743	567744	12	8
1	567744	567745	1	0
1	567745	567746	2	1
1	567747	567748	1	3
1	567749	567750	1	1
1	567751	567752	3	3
1	567753	567754	1	0
1	567771	567772	3	1
1	567788	567789	2	1
1	567792	567793	5	2
1	567793	567794	1	0
1	567799	567800	1	0
1	567805	567806	1	1
1	567809	567810	4	6
1	567811	567812	2	8
1	567812	567813	1	1
1	567813	567814	14	11
1	567814	567815	2	1
1	567815	567816	3	3
1	567816	567817	1	4
1	567817	567818	17	10
1	567818	567819	2	3
1	567819	567820	4	0
1	567821	567822	1	3
1	567823	567824	5	1
1	567824	567825	1	2
1	567825	567826	5	5
1	567827	567828	2	3
1	567829	567830	3	6
1	567831	567832	2	3
1	567833	567834	3	3
1	567834	567835	1	1
1	567835	567836	1	0
1	567843	567844	1	0
1	567847	567848	2	7
1	567850	567851	1	0
1	567861	567862	1	0
1	567863	567864	2	0
1	567865	567866	9	9
1	567866	567867	3	4
1	567866	567867	1	4
1	567867	567868	6	6
1	567868	567869	1	3
1	567869	567870	7	11
1	567870	567871	2	1
1	567873	567874	2	1
1	567875	567876	9	3
1	567875	567876	9	1
1	567876	567877	1	1
1	567877	567878	5	8
1	567878	567879	2	1
1	567879	567880	3	4
1	567881	567882	5	14
1	567883	567884	3	1
1	567884	567885	4	3
1	567885	567886	10	16
1	567886	567887	3	1
1	567887	567888	3	3
1	567889	567890	1	1
1	567890	567891	4	2
1	567891	567892	23	28
1	567893	567894	1	0
1	567905	567906	2	1
1	567909	567910	3	2
1	567911	567912	2	1
1	567912	567913	1	1
1	567927	567928	2	2
1	567934	567935	1	1
1	567940	567941	1	0
1	567941	567942	6	3
1	567943	567944	3	6
1	567945	567946	1	3
1	567946	567947	2	1
1	567947	567948	5	2
1	567948	567949	1	2
1	567949	567950	4	4
1	567950	567951	3	1
1	567951	567952	3	7
1	567955	567956	3	4
1	567955	567956	3	1
1	567957	567958	1	2
1	567961	567962	1	0
1	567963	567964	1	1
1	567965	567966	1	3
1	567966	567967	5	7
1	567967	567968	11	9
1	567969	567970	2	2
1	567971	567972	10	17
1	567973	567974	2	3
1	567975	567976	2	3
1	567976	567977	1	2
1	567976	567977	1	2
1	567977	567978	6	6
1	567979	567980	6	10
1	567981	567982	4	2
1	567983	567984	2	1
1	567984	567985	1	1
1	567985	567986	1	7
1	567988	567989	1	1
1	567989	567990	3	10
1	567991	567992	11	7
1	567993	567994	1	1
1	567994	567995	1	1
1	567999	568000	1	0
1	568001	568002	3	3
1	568003	568004	2	1
1	568007	568008	6	1
1	568009	568010	2	0
1	568015	568016	1	1
1	568018	568019	1	3
1	568018	568019	1	1
1	568019	568020	1	7
1	568020	568021	1	1
1	568021	568022	1	0
1	568022	568023	1	2
1	568023	568024	2	0
1	568024	568025	1	0
1	568025	568026	1	0
1	568027	568028	4	1
1	568028	568029	1	1
1	568029	568030	1	5
1	568030	568031	1	2
1	568030	568031	1	2
1	568030	568031	3	2
1	568030	568031	3	2
1	568031	568032	3	3
1	568031	568032	3	5
1	568031	568032	5	3
1	568031	568032	5	5
1	568032	568033	12	10
1	568032	568033	12	1
1	568032	568033	2	10
1	568032	568033	2	1
1	568034	568035	13	19
1	568034	568035	1	19
1	568036	568037	3	6
1	568036	568037	3	1
1	568037	568038	1	1
1	568038	568039	1	3
1	568041	568042	6	4
1	568041	568042	6	1
1	568042	568043	5	7
1	568042	568043	1	7
1	568043	568044	7	4
1	568044	568045	11	7
1	568048	568049	4	5
1	568049	568050	4	21
1	568054	568055	1	0
1	568058	568059	1	0
1	568060	568061	1	2
1	568064	568065	2	1
1	568065	568066	3	2
1	568066	568067	4	4
1	568071	568072	3	1
1	568072	568073	1	0
1	568074	568075	2	1
1	568075	568076	23	25
1	568076	568077	4	1
1	568077	568078	1	1
1	568078	568079	3	0
1	568079	568080	7	1
1	568081	568082	1	0
1	568083	568084	2	0
1	568084	568085	1	4
1	568086	568087	1	0
1	568087	568088	3	0
1	568097	568098	5	1
1	568099	568100	1	4
1	568101	568102	3	2
1	568102	568103	1	0
1	568103	568104	1	3
1	568105	568106	3	14
1	568109	568110	4	0
1	568117	568118	1	0
1	568118	568119	1	1
1	568120	568121	1	4
1	568122	568123	1	0
1	568124	568125	1	2
1	568128	568129	2	0
1	568133	568134	1	1
1	568133	568134	1	1
1	568134	568135	1	2
1	568134	568135	1	2
1	568135	568136	3	1
1	568136	568137	2	0
1	568138	568139	1	0
1	568143	568144	3	1
1	568144	568145	1	0
1	568145	568146	1	0
1	568146	568147	1	0
1	568159	568160	1	0
1	568163	568164	2	1
1	568169	568170	2	0
1	568178	568179	1	0
1	568184	568185	1	0
1	568186	568187	1	1
1	568202	568203	1	1
1	568207	568208	1	0
1	568208	568209	1	0
1	568210	568211	1	0
1	568216	568217	1	0
1	568217	568218	2	0
1	568219	568220	1	0
1	568223	568224	1	1
1	568225	568226	3	4
1	568227	568228	4	1
1	568228	568229	3	2
1	568229	568230	8	10
1	568230	568231	1	10
1	568231	568232	2	2
1	568231	568232	2	1
1	568233	568234	3	1
1	568236	568237	1	0
1	568241	568242	1	4
1	568242	568243	2	0
1	568244	568245	1	0
1	568253	568254	3	3
1	568254	568255	6	12
1	568255	568256	5	4
1	568256	568257	1	0
1	568257	568258	1	2
1	568258	568259	1	2
1	568259	568260	1	3
1	568260	568261	7	3
1	568261	568262	3	5
1	568262	568263	17	11
1	568265	568266	4	4
1	568266	568267	1	2
1	568267	568268	1	1
1	568271	568272	4	4
1	568273	568274	1	7
1	568274	568275	1	2
1	568280	568281	2	0
1	568281	568282	4	1
1	568282	568283	1	0
1	568283	568284	9	8
1	568284	568285	1	2
1	568285	568286	3	5
1	568287	568288	73	106
1	568288	568289	4	1
1	568288	568289	4	1
1	568289	568290	4	10
1	568291	568292	14	28
1	568293	568294	30	35
1	568295	568296	4	5
1	568297	568298	1	2
1	568298	568299	1	1
1	568299	568300	14	11
1	568300	568301	1	0
1	568301	568302	4	6
1	568303	568304	1	1
1	568314	568315	1	0
1	568315	568316	3	1
1	568325	568326	1	0
1	568335	568336	1	0
1	568337	568338	1	2
1	568343	568344	1	1
1	568348	568349	1	0
1	568349	568350	3	1
1	568356	568357	2	0
1	568356	568357	1	0
1	568359	568360	4	6
1	568360	568361	1	1
1	568361	568362	1	0
1	568363	568364	1	1
1	568366	568367	1	0
1	568367	568368	11	10
1	568368	568369	2	0
1	568369	568370	1	4
1	568371	568372	1	2
1	568373	568374	1	3
1	568375	568376	4	12
1	568377	568378	2	5
1	568383	568384	3	1
1	568387	568388	1	1
1	568391	568392	3	6
1	568397	568398	1	0
1	568410	568411	1	0
1	568414	568415	1	1
1	568414	568415	1	1
1	568417	568418	3	6
1	568419	568420	1	5
1	568420	568421	1	2
1	568440	568441	1	0
1	568441	568442	1	1
1	568469	568470	1	0
1	568472	568473	4	2
1	568475	568476	1	2
1	568481	568482	1	1
1	568483	568484	2	0
1	568484	568485	1	1
1	568485	568486	8	10
1	568486	568487	7	1
1	568487	568488	3	8
1	568488	568489	3	4
1	568489	568490	4	6
1	568492	568493	1	0
1	568493	568494	6	2
1	568494	568495	2	2
1	568495	568496	1	2
1	568496	568497	4	1
1	568496	568497	4	1
1	568499	568500	1	0
1	568500	568501	1	2
1	568501	568502	7	4
1	568502	568503	1	1
1	568503	568504	3	2
1	568504	568505	1	1
1	568506	568507	1	2
1	568507	568508	2	3
1	568509	568510	2	2
1	568510	568511	4	3
1	568511	568512	6	7
1	568512	568513	1	2
1	568513	568514	2	1
1	568514	568515	2	10
1	568515	568516	5	7
1	568516	568517	3	1
1	568517	568518	5	2
1	568518	568519	1	0
1	568519	568520	1	2
1	568520	568521	3	2
1	568521	568522	1	2
1	568523	568524	1	0
1	568524	568525	1	3
1	568527	568528	2	0
1	568531	568532	2	2
1	568531	568532	2	2
1	568532	568533	1	2
1	568533	568534	2	3
1	568534	568535	2	1
1	568536	568537	1	1
1	568537	568538	1	0
1	568539	568540	7	5
1	568540	568541	4	5
1	568541	568542	4	4
1	568542	568543	1	1
1	568542	568543	1	2
1	568543	568544	3	5
1	568544	568545	1	0
1	568577	568578	1	0
1	568581	568582	2	3
1	568583	568584	1	0
1	568619	568620	1	0
1	568621	568622	3	1
1	568623	568624	1	0
1	568638	568639	1	0
1	568643	568644	1	1
1	568647	568648	1	0
1	568659	568660	4	1
1	568663	568664	1	1
1	568667	568668	1	0
1	568672	568673	1	1
1	568684	568685	1	0
1	568688	568689	1	0
1	568716	568717	1	0
1	568717	568718	10	26
1	568719	568720	2	0
1	568757	568758	1	0
1	568763	568764	2	6
1	568769	568770	1	2
1	568771	568772	1	7
1	568773	568774	3	6
1	568774	568775	2	0
1	568775	568776	2	3
1	568777	568778	2	1
1	568779	568780	18	20
1	568781	568782	1	1
1	568785	568786	1	2
1	568786	568787	1	0
1	568787	568788	3	0
1	568788	568789	1	1
1	568789	568790	2	1
1	568790	568791	2	0
1	568791	568792	1	1
1	568793	568794	1	0
1	568795	568796	2	0
1	568804	568805	2	0
1	568806	568807	1	3
1	568807	568808	4	3
1	568808	568809	7	4
1	568810	568811	2	0
1	568811	568812	2	4
1	568813	568814	2	1
1	568815	568816	2	1
1	568817	568818	1	1
1	568818	568819	1	1
1	568818	568819	1	1
1	568835	568836	2	0
1	568841	568842	5	5
1	568842	568843	1	0
1	568845	568846	1	1
1	568846	568847	4	3
1	568847	568848	10	3
1	568848	568849	1	0
1	568849	568850	2	1
1	568851	568852	22	22
1	568852	568853	2	6
1	568853	568854	2	0
1	568854	568855	2	0
1	568855	568856	11	8
1	568856	568857	2	0
1	568857	568858	5	4
1	568858	568859	11	10
1	568858	568859	11	1
1	568860	568861	1	0
1	568868	568869	1	0
1	568890	568891	2	0
1	568918	568919	1	0
1	568935	568936	1	1
1	568939	568940	2	1
1	568941	568942	1	0
1	568945	568946	1	0
1	568947	568948	1	5
1	568948	568949	4	0
1	568949	568950	3	1
1	568950	568951	1	0
1	568951	568952	1	1
1	568952	568953	1	4
1	568955	568956	2	2
1	568957	568958	1	1
1	568962	568963	2	1
1	568963	568964	6	0
1	568964	568965	1	1
1	568965	568966	4	7
1	568966	568967	3	0
1	568967	568968	9	5
1	568971	568972	6	5
1	568972	568973	2	3
1	568973	568974	5	6
1	568974	568975	1	4
1	568975	568976	3	2
1	568977	568978	2	0
1	568986	568987	1	1
1	568988	568989	1	0
1	569008	569009	11	7
1	569009	569010	5	12
1	569011	569012	2	2
1	569012	569013	1	0
1	569013	569014	6	2
1	569015	569016	24	17
1	569016	569017	1	2
1	569017	569018	6	6
1	569018	569019	1	1
1	569019	569020	5	11
1	569024	569025	1	0
1	569028	569029	1	0
1	569036	569037	1	1
1	569046	569047	1	0
1	569049	569050	1	1
1	569050	569051	2	1
1	569051	569052	4	4
1	569052	569053	1	1
1	569053	569054	3	2
1	569059	569060	7	1
1	569061	569062	16	8
1	569063	569064	2	5
1	569065	569066	2	1
1	569073	569074	1	0
1	569090	569091	1	0
1	569098	569099	1	0
1	569101	569102	2	0
1	569103	569104	2	2
1	569104	569105	3	1
1	569105	569106	1	0
1	569108	569109	1	1
1	569111	569112	2	1
1	569111	569112	2	1
1	569113	569114	4	3
1	569115	569116	1	1
1	569117	569118	1	0
1	569129	569130	1	0
1	569131	569132	1	0
1	569136	569137	2	1
1	569139	569140	1	2
1	569139	569140	3	2
1	569141	569142	3	0
1	569146	569147	3	2
1	569148	569149	3	5
1	569149	569150	1	0
1	569151	569152	1	0
1	569156	569157	1	0
1	569159	569160	3	3
1	569160	569161	3	3
1	569161	569162	4	1
1	569162	569163	1	0
1	569163	569164	21	7
1	569164	569165	2	1
1	569165	569166	2	9
1	569166	569167	1	1
1	569167	569168	2	4
1	569168	569169	4	3
1	569169	569170	3	3
1	569170	569171	3	1
1	569171	569172	2	0
1	569173	569174	7	3
1	569175	569176	18	15
1	569176	569177	1	0
1	569177	569178	1	2
1	569179	569180	1	1
1	569179	569180	1	1
1	569180	569181	5	1
1	569185	569186	1	0
1	569203	569204	1	3
1	569204	569205	1	1
1	569210	569211	3	5
1	569211	569212	2	3
1	569226	569227	1	0
1	569228	569229	2	3
1	569229	569230	3	6
1	569233	569234	2	0
1	569241	569242	1	1
1	569246	569247	1	0
1	569248	569249	1	0
1	569251	569252	2	0
1	569259	569260	1	0
1	569267	569268	3	2
1	569291	569292	1	0
1	569297	569298	1	3
1	569301	569302	2	1
1	569302	569303	2	1
1	569303	569304	5	2
1	569304	569305	4	6
1	569305	569306	11	3
1	569306	569307	13	9
1	569307	569308	28	30
1	569308	569309	2	4
1	569309	569310	16	9
1	569310	569311	2	0
1	569311	569312	15	14
1	569312	569313	2	0
1	569315	569316	1	2
1	569319	569320	2	2
1	569321	569322	1	3
1	569323	569324	1	4
1	569324	569325	6	5
1	569325	569326	19	28
1	569326	569327	5	12
1	569327	569328	24	39
1	569328	569329	21	1
1	569328	569329	21	20
1	569329	569330	17	25
1	569330	569331	7	12
1	569331	569332	18	50
1	569332	569333	8	8
1	569333	569334	17	25
1	569334	569335	10	28
1	569335	569336	16	32
1	569336	569337	18	23
1	569337	569338	31	22
1	569338	569339	27	44
1	569339	569340	3	7
1	569340	569341	53	61
1	569341	569342	14	22
1	569342	569343	23	36
1	569343	569344	4	15
1	569344	569345	17	33
1	569345	569346	65	83
1	569346	569347	48	73
1	569347	569348	56	101
1	569348	569349	127	174
1	569349	569350	172	228
1	569350	569351	154	204
1	569351	569352	16	50
1	569352	569353	15	2
1	569352	569353	15	26
1	569352	569353	1	2
1	569352	569353	1	26
1	569353	569354	39	57
1	569354	569355	13	27
1	569355	569356	30	66
1	569356	569357	16	11
1	569357	569358	7	1
1	569357	569358	7	29
1	569358	569359	9	7
1	569358	569359	9	1
1	569359	569360	112	113
1	569360	569361	12	1
1	569360	569361	12	25
1	569361	569362	21	40
1	569362	569363	53	77
1	569363	569364	71	95
1	569364	569365	16	16
1	569365	569366	11	12
1	569366	569367	46	65
1	569367	569368	102	138
1	569368	569369	47	69
1	569369	569370	49	74
1	569370	569371	84	99
1	569371	569372	111	156
1	569372	569373	67	95
1	569373	569374	35	34
1	569374	569375	30	49
1	569375	569376	39	50
1	569376	569377	32	1
1	569376	569377	32	32
1	569377	569378	82	85
1	569378	569379	83	141
1	569379	569380	112	1
1	569379	569380	112	130
1	569380	569381	48	52
1	569381	569382	36	37
1	569382	569383	17	14
1	569383	569384	42	46
1	569384	569385	23	33
1	569385	569386	45	34
1	569386	569387	14	10
1	569387	569388	17	11
1	569388	569389	20	21
1	569389	569390	167	169
1	569390	569391	58	52
1	569391	569392	44	58
1	569392	569393	28	49
1	569393	569394	79	72
1	569394	569395	99	111
1	569395	569396	34	33
1	569396	569397	70	92
1	569397	569398	76	80
1	569398	569399	8	21
1	569399	569400	22	27
1	569400	569401	13	10
1	569401	569402	1	9
1	569402	569403	2	3
1	569403	569404	2	1
1	569405	569406	3	4
1	569406	569407	1	2
1	569407	569408	3	4
1	569410	569411	5	1
1	569410	569411	2	1
1	569411	569412	1	2
1	569411	569412	1	1
1	569412	569413	1	0
1	569413	569414	3	1
1	569413	569414	3	3
1	569413	569414	1	1
1	569413	569414	1	3
1	569414	569415	1	2
1	569414	569415	4	2
1	569415	569416	10	8
1	569415	569416	10	6
1	569415	569416	2	8
1	569415	569416	2	6
1	569416	569417	1	5
1	569416	569417	1	1
1	569417	569418	1	2
1	569419	569420	2	3
1	569422	569423	1	0
1	569424	569425	4	5
1	569425	569426	1	3
1	569427	569428	1	1
1	569429	569430	1	2
1	569431	569432	1	0
1	569432	569433	5	7
1	569433	569434	1	2
1	569433	569434	2	2
1	569434	569435	1	8
1	569435	569436	1	2
1	569435	569436	1	2
1	569436	569437	1	1
1	569436	569437	1	4
1	569436	569437	1	1
1	569436	569437	1	4
1	569437	569438	1	3
1	569437	569438	3	3
1	569438	569439	3	2
1	569438	569439	1	2
1	569439	569440	3	1
1	569439	569440	3	12
1	569440	569441	5	9
1	569441	569442	2	5
1	569441	569442	2	13
1	569441	569442	2	5
1	569441	569442	2	13
1	569442	569443	3	1
1	569442	569443	3	10
1	569443	569444	2	4
1	569443	569444	2	4
1	569444	569445	1	1
1	569446	569447	1	0
1	569449	569450	3	1
1	569450	569451	1	0
1	569453	569454	2	1
1	569456	569457	1	3
1	569456	569457	1	1
1	569456	569457	5	3
1	569456	569457	5	1
1	569457	569458	3	3
1	569458	569459	4	3
1	569458	569459	4	1
1	569459	569460	2	1
1	569459	569460	2	2
1	569460	569461	1	4
1	569461	569462	1	2
1	569472	569473	1	1
1	569475	569476	3	1
1	569476	569477	2	2
1	569477	569478	1	0
1	569480	569481	1	1
1	569483	569484	2	0
1	569489	569490	1	2
1	569489	569490	1	2
1	569490	569491	4	3
1	569491	569492	1	2
1	569493	569494	2	2
1	569495	569496	1	3
1	569497	569498	5	5
1	569499	569500	4	1
1	569500	569501	3	2
1	569502	569503	2	0
1	569503	569504	1	4
1	569504	569505	2	0
1	569505	569506	5	6
1	569506	569507	1	0
1	569507	569508	3	0
1	569509	569510	2	2
1	569510	569511	1	0
1	569511	569512	6	2
1	569513	569514	5	4
1	569514	569515	4	5
1	569515	569516	7	1
1	569517	569518	2	3
1	569520	569521	2	4
1	569522	569523	1	0
1	569523	569524	1	2
1	569525	569526	3	2
1	569527	569528	6	4
1	569531	569532	2	3
1	569532	569533	1	1
1	569534	569535	1	2
1	569535	569536	2	1
1	569539	569540	10	2
1	569539	569540	1	2
1	569540	569541	1	0
1	569541	569542	1	0
1	569545	569546	3	1
1	569547	569548	4	1
1	569550	569551	1	1
1	569551	569552	1	2
1	569555	569556	1	0
1	569557	569558	3	1
1	569559	569560	5	1
1	569560	569561	1	0
1	569565	569566	1	1
1	569566	569567	1	0
1	569567	569568	2	0
1	569568	569569	2	0
1	569569	569570	4	4
1	569574	569575	1	0
1	569575	569576	2	1
1	569580	569581	2	0
1	569582	569583	1	0
1	569583	569584	3	1
1	569591	569592	3	1
1	569598	569599	2	0
1	569609	569610	2	1
1	569611	569612	2	0
1	569616	569617	1	1
1	569617	569618	1	0
1	569618	569619	1	0
1	569622	569623	6	7
1	569624	569625	1	1
1	569625	569626	5	8
1	569626	569627	2	3
1	569627	569628	3	2
1	569628	569629	2	1
1	569629	569630	5	5
1	569630	569631	1	2
1	569631	569632	4	8
1	569633	569634	2	3
1	569635	569636	1	2
1	569636	569637	1	3
1	569637	569638	2	4
1	569638	569639	2	2
1	569639	569640	1	2
1	569641	569642	4	3
1	569643	569644	13	28
1	569644	569645	2	4
1	569645	569646	5	6
1	569647	569648	2	3
1	569649	569650	15	28
1	569651	569652	33	37
1	569653	569654	5	5
1	569657	569658	1	6
1	569657	569658	1	1
1	569658	569659	1	1
1	569659	569660	30	23
1	569660	569661	2	2
1	569661	569662	2	3
1	569662	569663	1	0
1	569663	569664	9	4
1	569664	569665	2	0
1	569665	569666	11	16
1	569667	569668	8	7
1	569669	569670	4	3
1	569670	569671	1	0
1	569671	569672	1	1
1	569672	569673	1	0
1	569673	569674	1	0
1	569675	569676	1	3
1	569676	569677	1	2
1	569677	569678	3	3
1	569679	569680	5	1
1	569680	569681	1	1
1	569683	569684	1	0
1	569684	569685	1	0
1	569685	569686	5	0
1	569687	569688	1	0
1	569689	569690	1	1
1	569691	569692	6	0
1	569695	569696	1	1
1	569695	569696	1	1
1	569700	569701	1	1
1	569701	569702	2	1
1	569701	569702	2	1
1	569708	569709	1	0
1	569712	569713	2	2
1	569713	569714	3	6
1	569714	569715	3	8
1	569715	569716	13	12
1	569716	569717	1	3
1	569717	569718	5	14
1	569717	569718	5	1
1	569717	569718	1	14
1	569717	569718	1	1
1	569718	569719	1	0
1	569719	569720	5	1
1	569720	569721	2	1
1	569721	569722	9	10
1	569722	569723	1	1
1	569723	569724	3	2
1	569724	569725	4	5
1	569725	569726	10	4
1	569726	569727	1	1
1	569728	569729	1	0
1	569730	569731	1	1
1	569731	569732	1	2
1	569732	569733	1	1
1	569733	569734	6	10
1	569734	569735	2	0
1	569735	569736	1	2
1	569737	569738	8	7
1	569742	569743	2	1
1	569742	569743	1	1
1	569747	569748	1	1
1	569751	569752	2	1
1	569753	569754	4	7
1	569753	569754	4	1
1	569754	569755	6	12
1	569755	569756	4	13
1	569756	569757	1	4
1	569757	569758	4	6
1	569759	569760	5	1
1	569761	569762	2	6
1	569762	569763	1	2
1	569762	569763	1	1
1	569763	569764	20	17
1	569764	569765	2	1
1	569766	569767	1	0
1	569767	569768	4	3
1	569768	569769	1	2
1	569771	569772	4	2
1	569775	569776	2	1
1	569776	569777	4	3
1	569778	569779	1	4
1	569779	569780	3	4
1	569780	569781	1	1
1	569781	569782	2	3
1	569782	569783	2	1
1	569783	569784	3	4
1	569792	569793	1	0
1	569801	569802	4	1
1	569805	569806	3	1
1	569809	569810	1	1
1	569817	569818	3	2
1	569820	569821	1	2
1	569821	569822	3	0
1	569826	569827	1	1
1	569827	569828	2	0
1	569828	569829	1	0
1	569829	569830	4	7
1	569836	569837	2	0
1	569838	569839	1	0
1	569849	569850	1	1
1	569853	569854	1	0
1	569857	569858	2	1
1	569866	569867	1	0
1	569873	569874	1	0
1	569874	569875	1	4
1	569874	569875	1	1
1	569875	569876	1	1
1	569876	569877	7	13
1	569877	569878	4	1
1	569879	569880	4	1
1	569880	569881	2	1
1	569881	569882	3	4
1	569883	569884	3	1
1	569885	569886	3	0
1	569893	569894	3	2
1	569894	569895	3	6
1	569895	569896	4	4
1	569896	569897	6	1
1	569897	569898	5	3
1	569898	569899	1	0
1	569900	569901	1	0
1	569901	569902	1	2
1	569902	569903	2	1
1	569902	569903	2	1
1	569907	569908	1	2
1	569908	569909	1	0
1	569909	569910	2	3
1	569910	569911	1	4
1	569911	569912	2	1
1	569912	569913	1	2
1	569913	569914	4	1
1	569913	569914	4	1
1	569914	569915	1	3
1	569915	569916	10	6
1	569916	569917	1	1
1	569916	569917	1	4
1	569916	569917	5	1
1	569916	569917	5	4
1	569917	569918	8	9
1	569917	569918	8	1
1	569918	569919	3	2
1	569919	569920	46	41
1	569921	569922	9	9
1	569922	569923	5	1
1	569922	569923	5	1
1	569923	569924	4	6
1	569924	569925	6	1
1	569935	569936	1	0
1	569939	569940	1	0
1	569941	569942	1	0
1	569942	569943	1	0
1	569944	569945	1	0
1	569947	569948	1	1
1	569949	569950	4	0
1	569955	569956	4	8
1	569991	569992	3	2
1	569992	569993	2	2
1	569993	569994	2	2
1	569994	569995	2	2
1	569995	569996	6	0
1	569997	569998	1	0
1	570001	570002	1	6
1	570003	570004	1	0
1	570011	570012	10	2
1	570015	570016	1	0
1	570016	570017	2	0
1	570017	570018	1	0
1	570025	570026	1	0
1	570026	570027	1	1
1	570027	570028	2	2
1	570028	570029	2	0
1	570029	570030	3	3
1	570030	570031	1	0
1	570031	570032	1	6
1	570034	570035	2	0
1	570037	570038	2	0
1	570041	570042	1	0
1	570042	570043	1	0
1	570046	570047	2	0
1	570047	570048	1	1
1	570053	570054	1	0
1	570054	570055	1	0
1	570056	570057	1	1
1	570057	570058	1	0
1	570060	570061	1	2
1	570070	570071	2	0
1	570076	570077	2	1
1	570078	570079	1	0
1	570099	570100	4	1
1	570105	570106	1	2
1	570106	570107	6	4
1	570107	570108	6	2
1	570108	570109	1	1
1	570113	570114	1	1
1	570115	570116	1	2
1	570116	570117	4	2
1	570117	570118	5	1
1	570118	570119	1	0
1	570123	570124	2	1
1	570131	570132	2	3
1	570132	570133	2	0
1	570133	570134	12	0
1	570134	570135	4	0
1	570135	570136	5	3
1	570136	570137	1	1
1	570137	570138	1	0
1	570138	570139	1	0
1	570139	570140	7	8
1	570140	570141	1	1
1	570141	570142	11	12
1	570143	570144	1	1
1	570145	570146	1	0
1	570147	570148	4	2
1	570149	570150	2	3
1	570150	570151	3	0
1	570151	570152	1	3
1	570152	570153	1	0
1	570158	570159	1	1
1	570159	570160	1	0
1	570160	570161	1	0
1	570172	570173	1	0
1	570174	570175	1	0
1	570179	570180	3	1
1	570181	570182	31	31
1	570183	570184	5	2
1	570185	570186	7	7
1	570187	570188	2	1
1	570194	570195	2	2
1	570195	570196	1	3
1	570197	570198	1	1
1	570199	570200	6	1
1	570203	570204	7	7
1	570205	570206	20	21
1	570206	570207	2	1
1	570207	570208	3	4
1	570207	570208	3	1
1	570208	570209	1	1
1	570209	570210	3	3
1	570212	570213	1	0
1	570215	570216	3	2
1	570216	570217	1	0
1	570218	570219	1	1
1	570219	570220	6	12
1	570225	570226	3	2
1	570226	570227	1	2
1	570229	570230	4	2
1	570233	570234	2	5
1	570237	570238	2	0
1	570242	570243	3	0
1	570243	570244	1	1
1	570244	570245	2	0
1	570245	570246	1	6
1	570246	570247	3	6
1	570247	570248	1	2
1	570248	570249	2	4
1	570249	570250	4	5
1	570250	570251	1	1
1	570253	570254	6	9
1	570254	570255	1	9
1	570254	570255	2	9
1	570255	570256	17	20
1	570256	570257	4	13
1	570257	570258	5	17
1	570258	570259	1	5
1	570259	570260	1	9
1	570261	570262	1	0
1	570263	570264	1	0
1	570264	570265	1	1
1	570265	570266	3	6
1	570265	570266	3	1
1	570267	570268	1	2
1	570268	570269	15	19
1	570268	570269	15	1
1	570269	570270	24	31
1	570270	570271	20	42
1	570271	570272	37	48
1	570272	570273	21	24
1	570273	570274	25	33
1	570274	570275	3	6
1	570275	570276	1	3
1	570276	570277	3	2
1	570276	570277	3	1
1	570277	570278	7	16
1	570278	570279	4	15
1	570279	570280	7	10
1	570280	570281	7	1
1	570280	570281	7	13
1	570281	570282	18	28
1	570282	570283	2	2
1	570283	570284	4	4
1	570298	570299	1	0
1	603350	603351	1	0
1	651666	651667	1	0
1	652717	652718	1	0
1	665340	665341	1	0
1	671630	671631	1	0
1	671977	671978	1	0
1	697454	697455	1	0
1	713106	713107	1	0
1	713268	713269	1	0
1	713980	713981	1	0
1	715666	715667	1	0
1	717465	717466	1	0
1	717481	717482	1	0
1	719785	719786	1	0
1	721200	721201	1	0
1	722929	722930	1	0
1	725681	725682	1	0
1	743574	743575	1	0
1	745515	745516	2	0
1	752786	752787	1	0
1	758735	758736	1	0
1	761620	761621	1	0
1	768554	768555	1	0
1	772693	772694	1	0
1	778107	778108	1	0
1	778947	778948	1	0
1	779749	779750	2	0
1	784545	784546	1	0
1	789044	789045	1	0
1	790249	790250	1	0
1	792041	792042	1	0
1	794206	794207	1	0
1	794322	794323	1	0
1	837192	837193	1	0
1	840539	840540	3	2
1	840540	840541	2	1
1	842066	842067	1	0
1	842528	842529	1	0
1	846728	846729	1	0
1	850543	850544	1	0
1	852871	852872	1	0
1	854204	854205	1	0
1	854319	854320	1	0
1	855245	855246	1	0
1	859297	859298	1	0
1	859593	859594	1	0
1	861306	861307	2	0
1	862952	862953	1	0
1	863820	863821	1	0
1	863840	863841	1	0
1	863923	863924	1	0
1	864762	864763	2	0
1	865018	865019	1	0
1	865138	865139	1	0
1	874808	874809	1	0
1	874870	874871	1	0
1	874893	874894	1	0
1	875816	875817	1	0
1	875924	875925	1	0
1	875966	875967	1	0
1	876309	876310	1	0
1	877474	877475	1	0
1	877555	877556	1	0
1	877776	877777	1	0
1	877850	877851	1	0
1	877980	877981	1	0
1	878120	878121	1	0
1	878126	878127	1	1
1	878132	878133	1	0
1	878153	878154	1	0
1	878154	878155	3	0
1	878215	878216	1	0
1	878379	878380	1	0
1	878381	878382	1	0
1	879186	879187	1	0
1	879322	879323	1	0
1	879376	879377	1	0
1	879482	879483	1	0
1	879613	879614	1	0
1	879636	879637	1	0
1	879638	879639	1	0
1	879640	879641	1	2
1	879642	879643	3	2
1	879643	879644	1	2
1	879650	879651	1	0
1	879652	879653	3	1
1	879655	879656	1	0
1	879657	879658	2	0
1	879684	879685	1	0
1	879727	879728	3	0
1	879752	879753	2	0
1	879756	879757	1	0
1	879821	879822	1	0
1	879890	879891	1	0
1	879901	879902	2	3
1	879909	879910	1	0
1	879910	879911	1	1
1	879913	879914	1	3
1	879919	879920	1	0
1	879922	879923	1	2
1	879926	879927	1	0
1	879932	879933	2	0
1	879935	879936	1	0
1	879936	879937	5	4
1	879937	879938	1	2
1	879939	879940	3	3
1	879940	879941	1	1
1	879942	879943	1	2
1	880033	880034	1	0
1	880042	880043	1	0
1	880084	880085	1	0
1	880137	880138	1	0
1	880159	880160	1	0
1	880174	880175	1	0
1	880454	880455	2	0
1	880470	880471	3	0
1	880513	880514	1	0
1	880519	880520	1	0
1	880910	880911	1	1
1	880917	880918	1	0
1	880941	880942	1	0
1	880947	880948	1	0
1	881017	881018	2	0
1	881647	881648	1	0
1	882031	882032	2	0
1	882279	882280	1	0
1	883152	883153	2	0
1	883572	883573	1	0
1	883963	883964	2	0
1	886516	886517	2	0
1	886517	886518	1	0
1	886534	886535	1	0
1	886538	886539	1	0
1	887416	887417	1	0
1	887456	887457	1	0
1	887507	887508	1	0
1	887792	887793	1	0
1	887854	887855	1	0
1	887890	887891	2	0
1	887898	887899	1	0
1	887924	887925	1	0
1	888573	888574	1	1
1	888613	888614	1	0
1	890474	890475	1	0
1	890799	890800	1	0
1	890879	890880	1	0
1	891180	891181	1	0
1	891334	891335	1	0
1	891347	891348	3	0
1	891352	891353	1	2
1	891353	891354	1	1
1	891366	891367	1	0
1	891369	891370	2	0
1	891371	891372	1	0
1	891389	891390	2	0
1	891655	891656	1	2
1	891808	891809	1	0
1	892043	892044	1	0
1	892102	892103	1	0
1	892322	892323	1	0
1	892347	892348	1	0
1	892355	892356	1	1
1	892374	892375	1	1
1	892389	892390	1	0
1	892600	892601	1	0
1	892717	892718	1	0
1	892962	892963	1	0
1	893166	893167	1	0
1	893446	893447	1	0
1	893697	893698	1	0
1	893999	894000	1	0
1	894334	894335	1	0
1	894356	894357	1	0
1	894375	894376	1	0
1	894386	894387	1	0
1	894410	894411	1	0
1	894416	894417	1	0
1	894431	894432	1	0
1	894435	894436	2	0
1	894447	894448	1	0
1	894605	894606	1	0
1	894627	894628	1	0
1	894636	894637	1	0
1	896074	896075	1	0
1	897406	897407	1	0
1	897647	897648	1	0
1	897834	897835	2	0
1	898502	898503	1	2
1	900685	900686	1	0
1	900694	900695	1	0
1	900763	900764	1	1
1	900803	900804	1	0
1	901062	901063	1	0
1	901496	901497	1	0
1	902795	902796	1	0
1	905266	905267	1	0
1	906750	906751	1	0
1	908698	908699	2	0
1	910767	910768	1	0
1	911141	911142	1	0
1	918010	918011	1	0
1	922244	922245	1	0
1	934398	934399	1	0
1	934439	934440	1	0
1	934560	934561	1	0
1	934628	934629	1	0
1	934636	934637	1	0
1	934734	934735	1	0
1	934744	934745	1	0
1	934943	934944	1	0
1	934973	934974	1	0
1	934992	934993	1	0
1	935021	935022	1	0
1	935024	935025	1	0
1	935028	935029	1	0
1	935111	935112	1	0
1	935144	935145	1	0
1	935223	935224	2	0
1	935246	935247	1	0
1	935313	935314	1	1
1	935381	935382	1	0
1	935427	935428	1	0
1	935459	935460	1	0
1	935900	935901	1	0
1	936390	936391	1	0
1	937290	937291	1	0
1	937335	937336	1	0
1	937475	937476	1	0
1	937985	937986	1	0
1	939645	939646	1	0
1	939694	939695	2	0
1	943562	943563	2	0
1	944222	944223	1	0
1	944382	944383	1	0
1	947715	947716	1	0
1	947910	947911	2	0
1	948849	948850	1	0
1	948879	948880	2	0
1	948885	948886	1	0
1	948903	948904	1	0
1	948907	948908	1	0
1	948919	948920	1	0
1	948920	948921	1	0
1	948927	948928	1	0
1	948933	948934	1	0
1	949021	949022	2	0
1	949369	949370	1	0
1	949377	949378	1	1
1	949381	949382	1	0
1	949389	949390	1	1
1	949393	949394	1	0
1	949400	949401	1	0
1	949402	949403	1	0
1	949404	949405	1	0
1	949410	949411	1	0
1	949415	949416	1	2
1	949417	949418	1	1
1	949421	949422	1	1
1	949428	949429	1	0
1	949431	949432	1	0
1	949437	949438	1	0
1	949442	949443	1	0
1	949453	949454	2	0
1	949464	949465	1	0
1	949465	949466	3	0
1	949498	949499	1	0
1	949535	949536	1	0
1	949558	949559	1	0
1	949567	949568	1	0
1	949591	949592	2	1
1	949603	949604	1	1
1	949623	949624	1	0
1	949626	949627	1	0
1	949645	949646	1	0
1	949662	949663	2	0
1	949679	949680	1	0
1	949680	949681	1	0
1	949681	949682	1	0
1	949683	949684	1	0
1	949690	949691	3	2
1	949692	949693	1	1
1	949700	949701	1	0
1	949705	949706	1	0
1	949714	949715	1	0
1	949723	949724	1	0
1	949725	949726	1	0
1	949736	949737	1	1
1	949748	949749	1	0
1	949749	949750	1	0
1	949767	949768	1	0
1	949776	949777	1	0
1	949804	949805	1	0
1	949805	949806	3	0
1	949824	949825	1	0
1	949855	949856	2	1
1	949868	949869	2	0
1	949882	949883	1	0
1	949896	949897	1	0
1	954324	954325	1	0
1	955375	955376	1	0
1	955457	955458	1	0
1	955505	955506	1	1
1	955525	955526	1	0
1	955533	955534	2	2
1	955536	955537	1	0
1	955538	955539	1	3
1	955539	955540	2	2
1	955543	955544	1	0
1	955546	955547	1	1
1	955554	955555	1	1
1	955555	955556	1	1
1	955559	955560	1	0
1	955562	955563	1	0
1	955564	955565	1	0
1	955565	955566	3	1
1	955567	955568	1	3
1	955569	955570	1	0
1	955589	955590	1	0
1	955590	955591	1	4
1	955591	955592	1	0
1	955596	955597	2	0
1	955597	955598	2	1
1	955599	955600	3	1
1	955600	955601	1	2
1	955601	955602	1	1
1	955602	955603	2	8
1	955604	955605	1	0
1	955605	955606	1	2
1	955614	955615	2	0
1	955622	955623	1	2
1	955628	955629	2	3
1	955630	955631	1	4
1	955633	955634	1	0
1	955638	955639	3	3
1	955639	955640	2	1
1	955644	955645	1	1
1	955650	955651	1	1
1	955652	955653	1	0
1	955654	955655	1	1
1	955661	955662	1	1
1	955662	955663	2	0
1	955665	955666	1	0
1	955667	955668	1	2
1	955671	955672	1	3
1	955672	955673	1	5
1	955674	955675	1	1
1	955675	955676	3	4
1	955677	955678	2	4
1	955678	955679	1	1
1	955680	955681	4	2
1	955684	955685	2	1
1	955687	955688	1	0
1	955698	955699	1	0
1	955702	955703	1	0
[truncated: 998,000+ more rows]
